# Supplementary material for: N-[Bis(dimethyl­amino)­methyl­idene]-2-[(triphenyl­meth­yl)sulfan­yl]ethanaminium hexa­fluoro­phosphate
Source: Acta Crystallogr Sect E Struct Rep Online. 2011 Apr 29;67(Pt 5):o1238–9. doi: 10.1107/S1600536811014929 (PMC3089070; doi:10.1107/S1600536811014929)
Supplement: Supplementary file 1 [file e-67-o1238-sup1.cif]

##############################################################################
#                                                                            #
# This CIF contains the data in a paper accepted for publication in          #
# Acta Crystallographica Section E. It conforms to the requirements of       #
# Notes for Authors for Acta Crystallographica Section E, and has been       #
# peer reviewed under the auspices of the IUCr Commission on Journals.       #
#                                                                            #
# Full details of the Crystallographic Information File format               #
# are given in the paper "The Crystallographic Information File (CIF):       #
# a New Standard Archive File for Crystallography" by S. R. Hall, F. H.      #
# Allen and I. D. Brown [Acta Cryst. (1991), A47, 655-685].                  #
#                                                                            #
# The current version of the core CIF dictionary is obtainable from          #
# ftp://ftp.iucr.org/pub/cif_core.dic.                                       #
#                                                                            #
# Software is freely available for graphical display of the structure(s)     #
# in this CIF. For information consult the CIF software page                 #
# http://www.iucr.org/resources/cif/software.                                #
#                                                                            #
# This file may be used for bona fide research purposes within the           #
# scientific community so long as proper attribution is given to the journal # 
# article from which it was obtained.                                        #
#                                                                            #
##############################################################################
data_I
_audit_creation_method     SHELXL97
_chemical_name_systematic
;
<i>N</i>-[Bis(dimethylamino)methylidene]-
2-[(triphenylmethyl)sulfanyl]ethanaminium hexafluorophosphate
;
_chemical_name_common     ?
_chemical_formula_moiety     'C26 H32 N3 S +, P F6 -'
_chemical_formula_sum     'C26 H32 F6 N3 P S'
_chemical_formula_iupac     'C26 H32 N3 S + , P F6 -'
_chemical_formula_weight     563.58
_chemical_melting_point     ?
_symmetry_cell_setting     triclinic
_symmetry_space_group_name_H-M     'P -1'
_symmetry_space_group_name_Hall     '-P 1'
loop_
    _symmetry_equiv_pos_as_xyz
    'x, y, z'
    '-x, -y, -z'
_cell_length_a     9.0111(14)
_cell_length_b     9.1376(15)
_cell_length_c     17.564(3)
_cell_angle_alpha     96.532(3)
_cell_angle_beta     100.225(4)
_cell_angle_gamma     108.053(3)
_cell_volume     1331.0(4)
_cell_formula_units_Z     2
_cell_measurement_reflns_used     786
_cell_measurement_theta_min     2.39
_cell_measurement_theta_max     27.89
_cell_measurement_temperature     120(2)
_exptl_crystal_description     block
_exptl_crystal_colour     colourless
_exptl_crystal_size_max     0.33
_exptl_crystal_size_mid     0.30
_exptl_crystal_size_min     0.26
_exptl_crystal_density_diffrn     1.406
_exptl_crystal_density_meas     ?
_exptl_crystal_density_method     'not measured'
_exptl_crystal_F_000     588
_exptl_absorpt_coefficient_mu     0.245
_exptl_absorpt_correction_type     multi-scan
_exptl_absorpt_process_details     '(SADABS; Sheldrick, 2004)'
_exptl_absorpt_correction_T_min     0.9236
_exptl_absorpt_correction_T_max     0.9391
_exptl_special_details
;
;
_diffrn_ambient_temperature     120(2)
_diffrn_radiation_type     MoK\a
_diffrn_radiation_wavelength     0.71073
_diffrn_radiation_source     'sealed tube'
_diffrn_radiation_monochromator     'graphite'
_diffrn_measurement_device_type     'Bruker SMART APEX'
_diffrn_measurement_method     '\f and \w'
_diffrn_reflns_number     11922
_diffrn_reflns_av_R_equivalents     0.0602
_diffrn_reflns_av_sigmaI/netI     0.0803
_diffrn_reflns_theta_min     2.38
_diffrn_reflns_theta_max     27.88
_diffrn_reflns_theta_full     27.88
_diffrn_measured_fraction_theta_max     0.992
_diffrn_measured_fraction_theta_full     0.992
_diffrn_reflns_limit_h_min     -11
_diffrn_reflns_limit_h_max     10
_diffrn_reflns_limit_k_min     -12
_diffrn_reflns_limit_k_max     11
_diffrn_reflns_limit_l_min     -23
_diffrn_reflns_limit_l_max     20
_diffrn_standards_number     ?
_diffrn_standards_interval_count     ?
_diffrn_standards_interval_time     ?
_diffrn_standards_decay_%     ?
_refine_special_details
;
Refinement of <i>F</i>^2^ against ALL reflections. The weighted <i>R</i>-factor
<i>wR</i> and goodness of fit <i>S</i> are based on <i>F</i>^2^, conventional
<i>R</i>-factors <i>R</i> are based on <i>F</i>, with <i>F</i> set to zero for
negative <i>F</i>^2^. The threshold expression of <i>F</i>^2^ >
\s(<i>F</i>^2^) is used only for calculating <i>R</i>-factors(gt) <i>etc</i>.
and is not relevant to the choice of reflections for refinement.
<i>R</i>-factors based on <i>F</i>^2^ are statistically about twice as large
as those based on <i>F</i>, and <i>R</i>-factors based on ALL data will be
even larger.
;
_reflns_number_total     6281
_reflns_number_gt     4547
_reflns_threshold_expression     I>2\s(I)
_refine_ls_structure_factor_coef     Fsqd
_refine_ls_matrix_type     full
_refine_ls_R_factor_all     0.0727
_refine_ls_R_factor_gt     0.0474
_refine_ls_wR_factor_gt     0.0954
_refine_ls_wR_factor_ref     0.1039
_refine_ls_goodness_of_fit_ref     0.956
_refine_ls_restrained_S_all     0.956
_refine_ls_number_reflns     6281
_refine_ls_number_parameters     338
_refine_ls_number_restraints     0
_refine_ls_hydrogen_treatment     constr
_refine_ls_weighting_scheme     calc
_refine_ls_weighting_details
               'calc w = 1/[\s^2^(Fo^2^)+(0.0445P)^2^] where P=(Fo^2^+2Fc^2^)/3'
_atom_sites_solution_hydrogens     difmap
_atom_sites_solution_primary     direct
_atom_sites_solution_secondary     difmap
_refine_ls_shift/su_max     0.000
_refine_ls_shift/su_mean     0.000
_refine_diff_density_max     0.380
_refine_diff_density_min     -0.422
_refine_ls_extinction_method     none
_refine_ls_extinction_coef     ?
loop_
    _atom_type_symbol
    _atom_type_description
    _atom_type_scat_dispersion_real
    _atom_type_scat_dispersion_imag
    _atom_type_scat_source
    'C' 'C' 0.0033 0.0016
                         'International Tables Vol C Tables 4.2.6.8 and 6.1.1.4'
    'H' 'H' 0.0000 0.0000
                         'International Tables Vol C Tables 4.2.6.8 and 6.1.1.4'
    'N' 'N' 0.0061 0.0033
                         'International Tables Vol C Tables 4.2.6.8 and 6.1.1.4'
    'S' 'S' 0.1246 0.1234
                         'International Tables Vol C Tables 4.2.6.8 and 6.1.1.4'
    'P' 'P' 0.1023 0.0942
                         'International Tables Vol C Tables 4.2.6.8 and 6.1.1.4'
    'F' 'F' 0.0171 0.0103
                         'International Tables Vol C Tables 4.2.6.8 and 6.1.1.4'
_computing_data_collection     'SMART (Bruker, 2002)'
_computing_cell_refinement     'SAINT (Bruker, 2002)'
_computing_data_reduction     'SAINT (Bruker, 2002)'
_computing_structure_solution     'SHELXTL (Sheldrick, 2008)'
_computing_structure_refinement     'SHELXTL (Sheldrick, 2008)'
_computing_molecular_graphics     'SHELXTL (Sheldrick, 2008)'
_computing_publication_material
                                  'SHELXTL (Sheldrick, 2008) and local programs'
loop_
    _atom_site_type_symbol
    _atom_site_label
    _atom_site_fract_x
    _atom_site_fract_y
    _atom_site_fract_z
    _atom_site_U_iso_or_equiv
    _atom_site_adp_type
    _atom_site_calc_flag
    _atom_site_refinement_flags
    _atom_site_occupancy
    _atom_site_symmetry_multiplicity
    _atom_site_disorder_assembly
    _atom_site_disorder_group
    S S1 0.77994(6) 0.61888(5) 0.29140(3) 0.02002(12) Uani d . 1 1 . .
    N N1 0.6327(2) 0.89606(18) 0.43688(9) 0.0242(4) Uani d . 1 1 . .
    H H1A 0.6289 0.8850 0.4857 0.029 Uiso calc R 1 1 . .
    N N2 0.7383(2) 1.16512(18) 0.47245(9) 0.0253(4) Uani d . 1 1 . .
    N N3 0.5695(2) 1.05179(18) 0.34970(9) 0.0252(4) Uani d . 1 1 . .
    C C1 0.6470(2) 1.0380(2) 0.41911(10) 0.0211(4) Uani d . 1 1 . .
    C C2 0.7029(3) 1.3121(2) 0.47981(13) 0.0378(6) Uani d . 1 1 . .
    H H2A 0.7840 1.3922 0.4625 0.057 Uiso calc R 1 1 . .
    H H2B 0.7042 1.3471 0.5348 0.057 Uiso calc R 1 1 . .
    H H2C 0.5969 1.2948 0.4470 0.057 Uiso calc R 1 1 . .
    C C3 0.8710(3) 1.1626(3) 0.53285(12) 0.0338(5) Uani d . 1 1 . .
    H H3A 0.8341 1.1432 0.5812 0.051 Uiso calc R 1 1 . .
    H H3B 0.9578 1.2636 0.5434 0.051 Uiso calc R 1 1 . .
    H H3C 0.9102 1.0792 0.5145 0.051 Uiso calc R 1 1 . .
    C C4 0.6343(3) 1.1837(3) 0.31065(13) 0.0407(6) Uani d . 1 1 . .
    H H4A 0.5737 1.2556 0.3145 0.061 Uiso calc R 1 1 . .
    H H4B 0.6252 1.1443 0.2551 0.061 Uiso calc R 1 1 . .
    H H4C 0.7473 1.2390 0.3362 0.061 Uiso calc R 1 1 . .
    C C5 0.4191(3) 0.9342(3) 0.30549(12) 0.0350(5) Uani d . 1 1 . .
    H H5A 0.4396 0.8717 0.2619 0.052 Uiso calc R 1 1 . .
    H H5B 0.3447 0.9862 0.2845 0.052 Uiso calc R 1 1 . .
    H H5C 0.3720 0.8657 0.3403 0.052 Uiso calc R 1 1 . .
    C C6 0.6227(2) 0.7568(2) 0.38190(11) 0.0245(4) Uani d . 1 1 . .
    H H6A 0.5129 0.7109 0.3485 0.029 Uiso calc R 1 1 . .
    H H6B 0.6430 0.6775 0.4124 0.029 Uiso calc R 1 1 . .
    C C7 0.7419(2) 0.7943(2) 0.32952(11) 0.0207(4) Uani d . 1 1 . .
    H H7A 0.8437 0.8738 0.3601 0.025 Uiso calc R 1 1 . .
    H H7B 0.6989 0.8384 0.2852 0.025 Uiso calc R 1 1 . .
    C C8 0.7037(2) 0.5855(2) 0.18294(10) 0.0173(4) Uani d . 1 1 . .
    C C11 0.6980(2) 0.4160(2) 0.15696(10) 0.0177(4) Uani d . 1 1 . .
    C C12 0.8390(2) 0.3816(2) 0.17641(11) 0.0226(4) Uani d . 1 1 . .
    H H12A 0.9333 0.4611 0.2068 0.027 Uiso calc R 1 1 . .
    C C13 0.8442(2) 0.2340(2) 0.15229(12) 0.0269(4) Uani d . 1 1 . .
    H H13A 0.9412 0.2127 0.1664 0.032 Uiso calc R 1 1 . .
    C C14 0.7079(3) 0.1177(2) 0.10767(11) 0.0270(5) Uani d . 1 1 . .
    H H14A 0.7109 0.0164 0.0906 0.032 Uiso calc R 1 1 . .
    C C15 0.5672(3) 0.1497(2) 0.08807(11) 0.0266(4) Uani d . 1 1 . .
    H H15A 0.4732 0.0697 0.0578 0.032 Uiso calc R 1 1 . .
    C C16 0.5622(2) 0.2984(2) 0.11234(11) 0.0220(4) Uani d . 1 1 . .
    H H16A 0.4649 0.3192 0.0982 0.026 Uiso calc R 1 1 . .
    C C21 0.5359(2) 0.5994(2) 0.16573(10) 0.0172(4) Uani d . 1 1 . .
    C C22 0.4204(2) 0.5180(2) 0.20308(10) 0.0206(4) Uani d . 1 1 . .
    H H22A 0.4475 0.4567 0.2399 0.025 Uiso calc R 1 1 . .
    C C23 0.2669(2) 0.5248(2) 0.18760(11) 0.0230(4) Uani d . 1 1 . .
    H H23A 0.1900 0.4685 0.2138 0.028 Uiso calc R 1 1 . .
    C C24 0.2246(2) 0.6135(2) 0.13396(11) 0.0237(4) Uani d . 1 1 . .
    H H24A 0.1192 0.6181 0.1233 0.028 Uiso calc R 1 1 . .
    C C25 0.3372(2) 0.6948(2) 0.09638(11) 0.0235(4) Uani d . 1 1 . .
    H H25A 0.3092 0.7558 0.0596 0.028 Uiso calc R 1 1 . .
    C C26 0.4920(2) 0.6881(2) 0.11204(11) 0.0208(4) Uani d . 1 1 . .
    H H26A 0.5686 0.7448 0.0858 0.025 Uiso calc R 1 1 . .
    C C31 0.8208(2) 0.6940(2) 0.14281(10) 0.0183(4) Uani d . 1 1 . .
    C C32 0.8071(2) 0.6503(2) 0.06202(11) 0.0231(4) Uani d . 1 1 . .
    H H32A 0.7257 0.5565 0.0338 0.028 Uiso calc R 1 1 . .
    C C33 0.9100(2) 0.7415(2) 0.02285(11) 0.0268(4) Uani d . 1 1 . .
    H H33A 0.8989 0.7100 -0.0319 0.032 Uiso calc R 1 1 . .
    C C34 1.0294(2) 0.8785(2) 0.06290(12) 0.0259(4) Uani d . 1 1 . .
    H H34A 1.1011 0.9406 0.0361 0.031 Uiso calc R 1 1 . .
    C C35 1.0432(2) 0.9240(2) 0.14238(12) 0.0252(4) Uani d . 1 1 . .
    H H35A 1.1240 1.0185 0.1701 0.030 Uiso calc R 1 1 . .
    C C36 0.9401(2) 0.8329(2) 0.18186(11) 0.0216(4) Uani d . 1 1 . .
    H H36A 0.9512 0.8658 0.2365 0.026 Uiso calc R 1 1 . .
    P P1 0.19146(7) 0.27386(6) 0.37421(3) 0.02543(13) Uani d . 1 1 . .
    F F1 0.02793(18) 0.13314(18) 0.35865(10) 0.0699(5) Uani d . 1 1 . .
    F F2 0.20703(19) 0.22909(16) 0.28687(7) 0.0526(4) Uani d . 1 1 . .
    F F3 0.35707(17) 0.41217(16) 0.39103(9) 0.0547(4) Uani d . 1 1 . .
    F F4 0.10033(18) 0.38923(16) 0.34893(8) 0.0531(4) Uani d . 1 1 . .
    F F5 0.18070(19) 0.31694(17) 0.46304(8) 0.0524(4) Uani d . 1 1 . .
    F F6 0.28644(18) 0.15713(16) 0.40077(7) 0.0472(4) Uani d . 1 1 . .
loop_
    _atom_site_aniso_label
    _atom_site_aniso_U_11
    _atom_site_aniso_U_22
    _atom_site_aniso_U_33
    _atom_site_aniso_U_12
    _atom_site_aniso_U_13
    _atom_site_aniso_U_23
    S1 0.0229(3) 0.0197(2) 0.0182(2) 0.0101(2) 0.00173(19) 0.00234(17)
    N1 0.0361(10) 0.0218(8) 0.0170(8) 0.0095(8) 0.0118(7) 0.0047(6)
    N2 0.0275(10) 0.0227(8) 0.0245(9) 0.0083(7) 0.0052(7) 0.0003(7)
    N3 0.0312(10) 0.0246(9) 0.0219(8) 0.0126(8) 0.0058(7) 0.0043(7)
    C1 0.0222(11) 0.0251(10) 0.0198(9) 0.0107(8) 0.0100(8) 0.0032(8)
    C2 0.0447(15) 0.0216(11) 0.0446(14) 0.0110(10) 0.0088(11) -0.0019(9)
    C3 0.0299(12) 0.0375(12) 0.0279(11) 0.0083(10) 0.0006(10) -0.0007(9)
    C4 0.0584(17) 0.0377(13) 0.0347(12) 0.0214(12) 0.0157(12) 0.0186(10)
    C5 0.0346(13) 0.0395(13) 0.0291(11) 0.0195(11) -0.0029(10) -0.0047(9)
    C6 0.0339(12) 0.0191(9) 0.0225(10) 0.0103(9) 0.0093(9) 0.0031(7)
    C7 0.0222(10) 0.0161(9) 0.0232(10) 0.0066(8) 0.0045(8) 0.0026(7)
    C8 0.0179(10) 0.0160(9) 0.0159(9) 0.0045(8) 0.0018(7) 0.0019(7)
    C11 0.0207(10) 0.0170(9) 0.0168(9) 0.0068(8) 0.0064(8) 0.0045(7)
    C12 0.0195(10) 0.0198(9) 0.0273(10) 0.0057(8) 0.0054(8) 0.0022(8)
    C13 0.0281(12) 0.0250(10) 0.0328(11) 0.0137(9) 0.0100(9) 0.0067(8)
    C14 0.0374(13) 0.0169(9) 0.0292(11) 0.0108(9) 0.0122(10) 0.0018(8)
    C15 0.0295(12) 0.0208(10) 0.0234(10) 0.0012(9) 0.0066(9) -0.0008(8)
    C16 0.0215(11) 0.0224(10) 0.0204(9) 0.0069(8) 0.0026(8) 0.0020(7)
    C21 0.0168(10) 0.0149(8) 0.0173(9) 0.0054(7) -0.0001(7) -0.0014(7)
    C22 0.0227(11) 0.0200(9) 0.0211(10) 0.0091(8) 0.0044(8) 0.0065(7)
    C23 0.0192(10) 0.0227(10) 0.0270(10) 0.0055(8) 0.0068(8) 0.0061(8)
    C24 0.0173(10) 0.0258(10) 0.0287(11) 0.0100(8) 0.0033(8) 0.0033(8)
    C25 0.0248(11) 0.0229(10) 0.0250(10) 0.0115(9) 0.0029(9) 0.0077(8)
    C26 0.0210(10) 0.0191(9) 0.0230(10) 0.0070(8) 0.0052(8) 0.0057(7)
    C31 0.0173(10) 0.0179(9) 0.0228(9) 0.0094(8) 0.0046(8) 0.0052(7)
    C32 0.0210(10) 0.0216(9) 0.0246(10) 0.0057(8) 0.0023(8) 0.0044(8)
    C33 0.0290(12) 0.0313(11) 0.0226(10) 0.0114(10) 0.0068(9) 0.0098(8)
    C34 0.0246(11) 0.0262(10) 0.0336(11) 0.0122(9) 0.0110(9) 0.0155(9)
    C35 0.0190(10) 0.0175(9) 0.0375(12) 0.0047(8) 0.0041(9) 0.0061(8)
    C36 0.0197(10) 0.0200(9) 0.0253(10) 0.0078(8) 0.0044(8) 0.0033(8)
    P1 0.0307(3) 0.0207(3) 0.0231(3) 0.0066(2) 0.0047(2) 0.0047(2)
    F1 0.0451(10) 0.0428(9) 0.0994(13) -0.0102(7) 0.0113(9) 0.0027(9)
    F2 0.0916(12) 0.0495(9) 0.0248(7) 0.0340(9) 0.0148(7) 0.0079(6)
    F3 0.0403(9) 0.0380(8) 0.0720(10) -0.0026(7) 0.0121(8) 0.0015(7)
    F4 0.0661(11) 0.0509(9) 0.0512(9) 0.0377(8) 0.0019(8) 0.0112(7)
    F5 0.0803(11) 0.0580(9) 0.0337(7) 0.0362(9) 0.0256(7) 0.0098(6)
    F6 0.0765(11) 0.0483(8) 0.0350(7) 0.0411(8) 0.0162(7) 0.0173(6)
_geom_special_details
;
All e.s.d.'s (except the e.s.d. in the dihedral angle between two l.s. planes)
are estimated using the full covariance matrix. The cell e.s.d.'s are taken
into account individually in the estimation of e.s.d.'s in distances, angles
and torsion angles; correlations between e.s.d.'s in cell parameters are only
used when they are defined by crystal symmetry. An approximate (isotropic)
treatment of cell e.s.d.'s is used for estimating e.s.d.'s involving l.s.
planes.
;
loop_
    _geom_bond_atom_site_label_1
    _geom_bond_atom_site_label_2
    _geom_bond_site_symmetry_2
    _geom_bond_distance
    _geom_bond_publ_flag
    S1 C7 . 1.8202(17) ?
    S1 C8 . 1.8620(18) ?
    N1 C1 . 1.341(2) ?
    N1 C6 . 1.476(2) ?
    N1 H1A . 0.8800 ?
    N2 C1 . 1.338(2) ?
    N2 C3 . 1.459(3) ?
    N2 C2 . 1.470(2) ?
    N3 C1 . 1.333(2) ?
    N3 C5 . 1.459(3) ?
    N3 C4 . 1.469(3) ?
    C2 H2A . 0.9800 ?
    C2 H2B . 0.9800 ?
    C2 H2C . 0.9800 ?
    C3 H3A . 0.9800 ?
    C3 H3B . 0.9800 ?
    C3 H3C . 0.9800 ?
    C4 H4A . 0.9800 ?
    C4 H4B . 0.9800 ?
    C4 H4C . 0.9800 ?
    C5 H5A . 0.9800 ?
    C5 H5B . 0.9800 ?
    C5 H5C . 0.9800 ?
    C6 C7 . 1.521(3) ?
    C6 H6A . 0.9900 ?
    C6 H6B . 0.9900 ?
    C7 H7A . 0.9900 ?
    C7 H7B . 0.9900 ?
    C8 C21 . 1.537(2) ?
    C8 C31 . 1.538(2) ?
    C8 C11 . 1.546(2) ?
    C11 C16 . 1.386(3) ?
    C11 C12 . 1.396(3) ?
    C12 C13 . 1.385(2) ?
    C12 H12A . 0.9500 ?
    C13 C14 . 1.383(3) ?
    C13 H13A . 0.9500 ?
    C14 C15 . 1.381(3) ?
    C14 H14A . 0.9500 ?
    C15 C16 . 1.394(2) ?
    C15 H15A . 0.9500 ?
    C16 H16A . 0.9500 ?
    C21 C22 . 1.393(3) ?
    C21 C26 . 1.394(2) ?
    C22 C23 . 1.384(3) ?
    C22 H22A . 0.9500 ?
    C23 C24 . 1.388(3) ?
    C23 H23A . 0.9500 ?
    C24 C25 . 1.378(3) ?
    C24 H24A . 0.9500 ?
    C25 C26 . 1.395(3) ?
    C25 H25A . 0.9500 ?
    C26 H26A . 0.9500 ?
    C31 C36 . 1.390(2) ?
    C31 C32 . 1.402(2) ?
    C32 C33 . 1.381(3) ?
    C32 H32A . 0.9500 ?
    C33 C34 . 1.384(3) ?
    C33 H33A . 0.9500 ?
    C34 C35 . 1.383(3) ?
    C34 H34A . 0.9500 ?
    C35 C36 . 1.385(3) ?
    C35 H35A . 0.9500 ?
    C36 H36A . 0.9500 ?
    P1 F4 . 1.5801(13) ?
    P1 F3 . 1.5814(14) ?
    P1 F1 . 1.5819(15) ?
    P1 F2 . 1.5842(13) ?
    P1 F5 . 1.5924(13) ?
    P1 F6 . 1.6202(13) ?
loop_
    _geom_angle_atom_site_label_1
    _geom_angle_atom_site_label_2
    _geom_angle_atom_site_label_3
    _geom_angle_site_symmetry_1
    _geom_angle_site_symmetry_3
    _geom_angle
    _geom_angle_publ_flag
    C7 S1 C8 . . 105.13(8) ?
    C1 N1 C6 . . 125.84(15) ?
    C1 N1 H1A . . 117.1 ?
    C6 N1 H1A . . 117.1 ?
    C1 N2 C3 . . 122.00(16) ?
    C1 N2 C2 . . 122.76(17) ?
    C3 N2 C2 . . 114.95(16) ?
    C1 N3 C5 . . 122.70(17) ?
    C1 N3 C4 . . 121.96(18) ?
    C5 N3 C4 . . 115.28(17) ?
    N3 C1 N2 . . 120.65(17) ?
    N3 C1 N1 . . 120.34(17) ?
    N2 C1 N1 . . 119.01(17) ?
    N2 C2 H2A . . 109.5 ?
    N2 C2 H2B . . 109.5 ?
    H2A C2 H2B . . 109.5 ?
    N2 C2 H2C . . 109.5 ?
    H2A C2 H2C . . 109.5 ?
    H2B C2 H2C . . 109.5 ?
    N2 C3 H3A . . 109.5 ?
    N2 C3 H3B . . 109.5 ?
    H3A C3 H3B . . 109.5 ?
    N2 C3 H3C . . 109.5 ?
    H3A C3 H3C . . 109.5 ?
    H3B C3 H3C . . 109.5 ?
    N3 C4 H4A . . 109.5 ?
    N3 C4 H4B . . 109.5 ?
    H4A C4 H4B . . 109.5 ?
    N3 C4 H4C . . 109.5 ?
    H4A C4 H4C . . 109.5 ?
    H4B C4 H4C . . 109.5 ?
    N3 C5 H5A . . 109.5 ?
    N3 C5 H5B . . 109.5 ?
    H5A C5 H5B . . 109.5 ?
    N3 C5 H5C . . 109.5 ?
    H5A C5 H5C . . 109.5 ?
    H5B C5 H5C . . 109.5 ?
    N1 C6 C7 . . 112.59(15) ?
    N1 C6 H6A . . 109.1 ?
    C7 C6 H6A . . 109.1 ?
    N1 C6 H6B . . 109.1 ?
    C7 C6 H6B . . 109.1 ?
    H6A C6 H6B . . 107.8 ?
    C6 C7 S1 . . 110.58(12) ?
    C6 C7 H7A . . 109.5 ?
    S1 C7 H7A . . 109.5 ?
    C6 C7 H7B . . 109.5 ?
    S1 C7 H7B . . 109.5 ?
    H7A C7 H7B . . 108.1 ?
    C21 C8 C31 . . 112.93(14) ?
    C21 C8 C11 . . 111.65(14) ?
    C31 C8 C11 . . 108.14(14) ?
    C21 C8 S1 . . 108.93(12) ?
    C31 C8 S1 . . 112.31(12) ?
    C11 C8 S1 . . 102.41(11) ?
    C16 C11 C12 . . 118.30(16) ?
    C16 C11 C8 . . 123.45(16) ?
    C12 C11 C8 . . 118.19(16) ?
    C13 C12 C11 . . 121.31(18) ?
    C13 C12 H12A . . 119.3 ?
    C11 C12 H12A . . 119.3 ?
    C14 C13 C12 . . 119.82(18) ?
    C14 C13 H13A . . 120.1 ?
    C12 C13 H13A . . 120.1 ?
    C15 C14 C13 . . 119.59(17) ?
    C15 C14 H14A . . 120.2 ?
    C13 C14 H14A . . 120.2 ?
    C14 C15 C16 . . 120.53(18) ?
    C14 C15 H15A . . 119.7 ?
    C16 C15 H15A . . 119.7 ?
    C11 C16 C15 . . 120.46(18) ?
    C11 C16 H16A . . 119.8 ?
    C15 C16 H16A . . 119.8 ?
    C22 C21 C26 . . 117.89(17) ?
    C22 C21 C8 . . 119.67(15) ?
    C26 C21 C8 . . 122.42(17) ?
    C23 C22 C21 . . 121.25(17) ?
    C23 C22 H22A . . 119.4 ?
    C21 C22 H22A . . 119.4 ?
    C22 C23 C24 . . 120.33(18) ?
    C22 C23 H23A . . 119.8 ?
    C24 C23 H23A . . 119.8 ?
    C25 C24 C23 . . 119.29(18) ?
    C25 C24 H24A . . 120.4 ?
    C23 C24 H24A . . 120.4 ?
    C24 C25 C26 . . 120.40(17) ?
    C24 C25 H25A . . 119.8 ?
    C26 C25 H25A . . 119.8 ?
    C21 C26 C25 . . 120.84(18) ?
    C21 C26 H26A . . 119.6 ?
    C25 C26 H26A . . 119.6 ?
    C36 C31 C32 . . 117.81(17) ?
    C36 C31 C8 . . 123.97(16) ?
    C32 C31 C8 . . 118.22(16) ?
    C33 C32 C31 . . 121.00(18) ?
    C33 C32 H32A . . 119.5 ?
    C31 C32 H32A . . 119.5 ?
    C32 C33 C34 . . 120.39(18) ?
    C32 C33 H33A . . 119.8 ?
    C34 C33 H33A . . 119.8 ?
    C35 C34 C33 . . 119.25(18) ?
    C35 C34 H34A . . 120.4 ?
    C33 C34 H34A . . 120.4 ?
    C34 C35 C36 . . 120.53(18) ?
    C34 C35 H35A . . 119.7 ?
    C36 C35 H35A . . 119.7 ?
    C35 C36 C31 . . 121.02(18) ?
    C35 C36 H36A . . 119.5 ?
    C31 C36 H36A . . 119.5 ?
    F4 P1 F3 . . 90.03(8) ?
    F4 P1 F1 . . 91.33(9) ?
    F3 P1 F1 . . 178.58(9) ?
    F4 P1 F2 . . 91.47(8) ?
    F3 P1 F2 . . 89.85(8) ?
    F1 P1 F2 . . 90.54(9) ?
    F4 P1 F5 . . 90.31(8) ?
    F3 P1 F5 . . 89.46(8) ?
    F1 P1 F5 . . 90.11(9) ?
    F2 P1 F5 . . 178.08(8) ?
    F4 P1 F6 . . 179.38(9) ?
    F3 P1 F6 . . 89.43(8) ?
    F1 P1 F6 . . 89.21(9) ?
    F2 P1 F6 . . 88.82(7) ?
    F5 P1 F6 . . 89.39(7) ?
loop_
    _geom_torsion_atom_site_label_1
    _geom_torsion_atom_site_label_2
    _geom_torsion_atom_site_label_3
    _geom_torsion_atom_site_label_4
    _geom_torsion_site_symmetry_1
    _geom_torsion_site_symmetry_2
    _geom_torsion_site_symmetry_3
    _geom_torsion_site_symmetry_4
    _geom_torsion
    _geom_torsion_publ_flag
    C5 N3 C1 N2 . . . . -150.95(18) ?
    C4 N3 C1 N2 . . . . 32.1(3) ?
    C5 N3 C1 N1 . . . . 28.1(3) ?
    C4 N3 C1 N1 . . . . -148.85(18) ?
    C3 N2 C1 N3 . . . . -154.99(18) ?
    C2 N2 C1 N3 . . . . 31.5(3) ?
    C3 N2 C1 N1 . . . . 25.9(3) ?
    C2 N2 C1 N1 . . . . -147.63(19) ?
    C6 N1 C1 N3 . . . . 37.8(3) ?
    C6 N1 C1 N2 . . . . -143.12(19) ?
    C1 N1 C6 C7 . . . . 43.2(3) ?
    N1 C6 C7 S1 . . . . 158.36(13) ?
    C8 S1 C7 C6 . . . . 115.92(14) ?
    C7 S1 C8 C21 . . . . -47.42(14) ?
    C7 S1 C8 C31 . . . . 78.45(13) ?
    C7 S1 C8 C11 . . . . -165.77(12) ?
    C21 C8 C11 C16 . . . . 9.8(2) ?
    C31 C8 C11 C16 . . . . -115.03(19) ?
    S1 C8 C11 C16 . . . . 126.21(16) ?
    C21 C8 C11 C12 . . . . -173.28(15) ?
    C31 C8 C11 C12 . . . . 61.9(2) ?
    S1 C8 C11 C12 . . . . -56.87(18) ?
    C16 C11 C12 C13 . . . . -0.3(3) ?
    C8 C11 C12 C13 . . . . -177.34(17) ?
    C11 C12 C13 C14 . . . . 0.4(3) ?
    C12 C13 C14 C15 . . . . -0.5(3) ?
    C13 C14 C15 C16 . . . . 0.5(3) ?
    C12 C11 C16 C15 . . . . 0.3(3) ?
    C8 C11 C16 C15 . . . . 177.21(17) ?
    C14 C15 C16 C11 . . . . -0.4(3) ?
    C31 C8 C21 C22 . . . . -174.76(15) ?
    C11 C8 C21 C22 . . . . 63.1(2) ?
    S1 C8 C21 C22 . . . . -49.25(19) ?
    C31 C8 C21 C26 . . . . 6.9(2) ?
    C11 C8 C21 C26 . . . . -115.21(18) ?
    S1 C8 C21 C26 . . . . 132.42(15) ?
    C26 C21 C22 C23 . . . . 0.0(3) ?
    C8 C21 C22 C23 . . . . -178.44(16) ?
    C21 C22 C23 C24 . . . . 0.1(3) ?
    C22 C23 C24 C25 . . . . -0.1(3) ?
    C23 C24 C25 C26 . . . . 0.0(3) ?
    C22 C21 C26 C25 . . . . 0.0(3) ?
    C8 C21 C26 C25 . . . . 178.32(16) ?
    C24 C25 C26 C21 . . . . 0.1(3) ?
    C21 C8 C31 C36 . . . . 103.47(19) ?
    C11 C8 C31 C36 . . . . -132.46(17) ?
    S1 C8 C31 C36 . . . . -20.2(2) ?
    C21 C8 C31 C32 . . . . -76.83(19) ?
    C11 C8 C31 C32 . . . . 47.2(2) ?
    S1 C8 C31 C32 . . . . 159.51(14) ?
    C36 C31 C32 C33 . . . . 0.7(3) ?
    C8 C31 C32 C33 . . . . -179.02(16) ?
    C31 C32 C33 C34 . . . . 0.1(3) ?
    C32 C33 C34 C35 . . . . -0.8(3) ?
    C33 C34 C35 C36 . . . . 0.8(3) ?
    C34 C35 C36 C31 . . . . 0.0(3) ?
    C32 C31 C36 C35 . . . . -0.7(3) ?
    C8 C31 C36 C35 . . . . 178.97(16) ?
loop_
    _geom_hbond_atom_site_label_D
    _geom_hbond_atom_site_label_H
    _geom_hbond_atom_site_label_A
    _geom_hbond_site_symmetry_A
    _geom_hbond_distance_DH
    _geom_hbond_distance_HA
    _geom_hbond_distance_DA
    _geom_hbond_angle_DHA
    _geom_hbond_publ_flag
    N1 H1A F6 2_666 0.8800 2.1300 2.949(2) 155.00 yes
data_global
_journal_date_recd_electronic     2011-03-30
_journal_date_accepted     2011-04-20
_journal_name_full     'Acta Crystallographica, Section E'
_journal_year     2011
_journal_volume     67
_journal_issue      5
_journal_page_first     o1238
_journal_page_last     o1239
_journal_paper_category     QO
_journal_coeditor_code     BT5504
_publ_contact_author_name     'Dr Ulrich Fl\"orke'
_publ_contact_author_address
;
Anorganische und Analytische Chemie
Universit\"at Paderborn
Warburgerstrasse 100
D-33098 Paderborn
Germany
;
_publ_contact_author_email     ulrich.floerke@upb.de
_publ_contact_author_fax     '+49 5251 60 3423'
_publ_contact_author_phone     '+49 5251 60 2496'
_publ_section_title
;\
<i>N</i>-[Bis(dimethylamino)methylidene]-2-[(triphenylmethyl)sulfanyl]\
ethanaminium hexafluorophosphate
;
loop_
    _publ_author_name
    _publ_author_address
    'Neuba, Adam'
;
Department Chemie
Fakult\"at f\"ur Naturwissenschaften
Universit\"at Paderborn
Warburgerstrasse 100
D-33098 Paderborn
Germany
;
    'Fl\"orke, Ulrich'
;
Department Chemie
Fakult\"at f\"ur Naturwissenschaften
Universit\"at Paderborn
Warburgerstrasse 100
D-33098 Paderborn
Germany
;
    'Henkel, Gerald'
;
Department Chemie
Fakult\"at f\"ur Naturwissenschaften
Universit\"at Paderborn
Warburgerstrasse 100
D-33098 Paderborn
Germany
;
