# Supplementary material for: N-[Bis(dimethyl­amino)­methyl­idene]-2-[(triphenyl­meth­yl)sulfan­yl]ethanaminium hexa­fluoro­phosphate
Source: Acta Crystallogr Sect E Struct Rep Online. 2011 Apr 29;67(Pt 5):o1238–9. doi: 10.1107/S1600536811014929 (PMC3089070; doi:10.1107/S1600536811014929)
Supplement: Supplementary file 2 [file e-67-o1238-Isup2.hkl]

# 
# h,k,l, Fc-squared, Fo-squared, sigma(Fo-squared) and status flag 
# 
data_I
_shelx_title ' (C26 H32 N3 S)(P F6) in P-1' 
_shelx_refln_list_code          4 
_shelx_F_calc_maximum      180.40 
_exptl_crystal_F_000       588.00 
_reflns_d_resolution_high  0.7600 
 
loop_ 
 _symmetry_equiv_pos_as_xyz 
 'x, y, z' 
 '-x, -y, -z' 
 
_cell_length_a     9.0111 
_cell_length_b     9.1376 
_cell_length_c    17.5639 
_cell_angle_alpha  96.532 
_cell_angle_beta  100.225 
_cell_angle_gamma 108.053 
 
_shelx_F_squared_multiplier     1.000 
 
loop_ 
 _refln_index_h 
 _refln_index_k 
 _refln_index_l 
 _refln_F_squared_calc 
 _refln_F_squared_meas 
 _refln_F_squared_sigma 
 _refln_observed_status 
   1   0   0      258.97      196.87      3.36 o 
   2   0   0     7014.03     7068.54     52.91 o 
   3   0   0       70.83       63.21      4.60 o 
   4   0   0       91.49      100.42      5.78 o 
   5   0   0      827.04      797.53     24.08 o 
   6   0   0        1.49       -5.12      8.72 o 
   7   0   0       79.51       81.93     12.17 o 
   8   0   0      249.25      254.34     19.88 o 
   9   0   0        0.02        8.59      8.21 o 
  10   0   0        0.05       15.42     11.83 o 
 -11   1   0       96.93      104.55     24.08 o 
 -10   1   0      407.69      322.51     36.72 o 
  -9   1   0      348.35      373.30     24.32 o 
  -8   1   0      154.55      176.03     26.48 o 
  -7   1   0      312.69      365.67     21.30 o 
  -6   1   0     1220.03     1250.65     47.80 o 
  -5   1   0        2.11        9.54      2.99 o 
  -4   1   0     1154.72     1129.40     29.30 o 
  -3   1   0      583.47      605.11     30.67 o 
  -2   1   0    17398.76    16416.76    522.91 o 
  -1   1   0     4398.78     4332.46     27.05 o 
   0   1   0      457.90      437.48     12.33 o 
   1   1   0     2479.47     2437.28     79.79 o 
   2   1   0        0.04       -2.39      2.39 o 
   3   1   0     4781.82     4908.78     76.57 o 
   4   1   0      149.98      101.51     13.99 o 
   5   1   0        0.12        3.00      3.58 o 
   6   1   0     1486.63     1411.04     54.85 o 
   7   1   0       30.58       32.76     13.09 o 
   8   1   0      345.52      330.01     31.90 o 
   9   1   0       11.66       20.60      8.16 o 
  10   1   0        0.28        7.39     10.38 o 
 -11   2   0      192.68      216.95     31.93 o 
 -10   2   0      108.74      109.57     22.33 o 
  -9   2   0      110.23      117.38     14.63 o 
  -8   2   0      390.03      419.88     23.37 o 
  -7   2   0      116.61      108.16     18.81 o 
  -6   2   0      851.26      865.43     19.90 o 
  -5   2   0      285.06      319.51     11.41 o 
  -4   2   0     1201.17     1278.98     20.57 o 
  -3   2   0      882.73      523.66    253.46 o 
  -2   2   0      488.61      467.84     10.48 o 
  -1   2   0     8606.60     8203.98    168.60 o 
   0   2   0     6507.25     6330.96    146.65 o 
   1   2   0      461.56      402.72     12.04 o 
   2   2   0     2422.96     2301.12     38.18 o 
   3   2   0     2185.61     2502.55     67.71 o 
   4   2   0     1128.04     1147.15     24.31 o 
   5   2   0       72.01       67.91      6.85 o 
   6   2   0       14.42        9.79     12.02 o 
   7   2   0       96.26       84.00     17.55 o 
   8   2   0       16.07       19.28     13.86 o 
   9   2   0        0.82        1.78     11.25 o 
  10   2   0        0.01       -1.39     14.59 o 
 -11   3   0        4.63        9.30     15.43 o 
 -10   3   0      173.87      167.09     27.59 o 
  -9   3   0      627.52      612.79     45.74 o 
  -8   3   0      950.77      920.64     33.45 o 
  -7   3   0     1022.11     1052.39     29.72 o 
  -6   3   0      212.75      212.74     10.91 o 
  -5   3   0       95.92       88.69      7.22 o 
  -4   3   0      125.87       91.10      6.55 o 
  -3   3   0     3155.20     3301.65     33.94 o 
  -2   3   0     1500.14     1418.49     21.25 o 
  -1   3   0     1100.12     1125.25     18.00 o 
   0   3   0       55.38       56.76      5.82 o 
   1   3   0       86.48       77.59      6.98 o 
   2   3   0       11.26       10.15      4.47 o 
   3   3   0     2166.00     2350.37     33.22 o 
   4   3   0      426.08      445.91     17.52 o 
   5   3   0      289.68      279.30     27.63 o 
   6   3   0      369.65      357.89     32.06 o 
   7   3   0      204.04      228.97     30.20 o 
   8   3   0        3.87       30.45     14.07 o 
   9   3   0        0.21        6.02     12.05 o 
 -11   4   0      206.05      196.53     29.63 o 
 -10   4   0       57.26       36.28     16.64 o 
  -9   4   0      208.49      178.48     25.86 o 
  -8   4   0        1.27        2.71      6.70 o 
  -7   4   0       16.29       23.82      6.16 o 
  -6   4   0      199.41      198.73     11.10 o 
  -5   4   0      296.54      265.73     12.04 o 
  -4   4   0     3144.81     3374.61     39.51 o 
  -3   4   0     1761.46     1792.27     27.14 o 
  -2   4   0     2322.73     2420.53     42.95 o 
  -1   4   0      488.96      430.32     13.18 o 
   0   4   0     2703.29     2996.33     44.35 o 
   1   4   0      123.48      150.44     10.66 o 
   2   4   0      911.25      954.71     26.65 o 
   3   4   0        0.54       -0.93      4.30 o 
   4   4   0       32.03       36.89      7.84 o 
   5   4   0      219.52      205.83     25.91 o 
   6   4   0        9.89       18.47     13.35 o 
   7   4   0       29.95       46.09     15.50 o 
   8   4   0       24.19       27.82     14.63 o 
   9   4   0        0.09       11.20     15.57 o 
 -11   5   0        0.89        3.78     12.35 o 
 -10   5   0      112.35      132.42     24.94 o 
  -9   5   0      207.78      216.34     28.94 o 
  -8   5   0      132.83      170.92     12.25 o 
  -7   5   0      217.52      213.79     12.64 o 
  -6   5   0      354.13      338.56     15.12 o 
  -5   5   0      803.87      791.64     21.30 o 
  -4   5   0       26.86       25.79      5.10 o 
  -3   5   0       62.59       85.21      7.34 o 
  -2   5   0      919.08      945.36     21.63 o 
  -1   5   0       20.26       32.08      6.41 o 
   0   5   0        5.34        2.79      5.20 o 
   1   5   0        7.90        9.86      5.53 o 
   2   5   0      541.49      492.86     83.16 o 
   3   5   0       15.20       21.77      6.51 o 
   4   5   0       37.22       38.28      7.62 o 
   5   5   0       13.32        9.05     12.19 o 
   6   5   0        4.06       21.34     12.46 o 
   7   5   0        8.47        8.19     12.18 o 
   8   5   0       74.92       93.70     24.52 o 
 -11   6   0       35.83       23.20     15.57 o 
 -10   6   0       35.52       44.85     17.10 o 
  -9   6   0        8.27       26.61     14.02 o 
  -8   6   0       62.52       30.76     32.99 o 
  -7   6   0        2.41        6.32      5.77 o 
  -6   6   0      132.22      149.47     11.46 o 
  -5   6   0      274.47      263.92     13.81 o 
  -4   6   0      442.42      462.16     17.30 o 
  -3   6   0      117.15       99.09      8.55 o 
  -2   6   0       74.71       92.83     10.34 o 
  -1   6   0       18.67       12.22      6.03 o 
   0   6   0      173.77      171.47     14.00 o 
   1   6   0       41.11       38.50      9.00 o 
   2   6   0      177.62      178.36     14.99 o 
   3   6   0       99.76       85.54     14.16 o 
   4   6   0        2.08        6.39      7.51 o 
   5   6   0      437.06      424.14     39.32 o 
   6   6   0       11.07       34.46     15.24 o 
   7   6   0      142.72      141.60     26.62 o 
 -11   7   0       16.79       14.10     13.21 o 
 -10   7   0        1.83       22.35     13.50 o 
  -9   7   0       39.04       60.33     16.10 o 
  -8   7   0      188.23      179.16     17.61 o 
  -7   7   0      463.43      423.75     19.04 o 
  -6   7   0       66.74       61.12      8.54 o 
  -5   7   0      433.93      375.60     30.26 o 
  -4   7   0       73.50       61.11      8.14 o 
  -3   7   0        0.83        1.05      4.94 o 
  -2   7   0      412.32      433.73     22.66 o 
  -1   7   0      867.93      863.54     31.68 o 
   0   7   0      279.84      288.98     19.56 o 
   1   7   0      567.66      519.49     25.67 o 
   2   7   0      227.77      217.34     17.61 o 
   3   7   0      120.07      108.09     11.31 o 
   4   7   0       34.14       43.19     11.40 o 
   5   7   0        6.80        5.86     13.09 o 
   6   7   0      130.78      154.56     27.36 o 
 -10   8   0        0.57        2.75     13.09 o 
  -9   8   0        3.50       16.45     12.63 o 
  -8   8   0       77.75       79.67     16.37 o 
  -7   8   0        8.57        7.55      6.44 o 
  -6   8   0       48.71       51.86      8.30 o 
  -5   8   0      537.77      532.79     21.75 o 
  -4   8   0       88.34       93.67     10.00 o 
  -3   8   0      145.38      126.23     14.29 o 
  -2   8   0        6.49        3.58      7.20 o 
  -1   8   0      558.45      561.01     27.98 o 
   0   8   0      110.46      111.63     14.20 o 
   1   8   0       61.88       68.89     13.21 o 
   2   8   0      344.77      335.06     19.01 o 
   3   8   0       45.08       64.39     10.26 o 
   4   8   0        7.99       22.90     10.73 o 
   5   8   0       70.42       58.11     21.23 o 
 -10   9   0       23.39       40.12     17.04 o 
  -9   9   0      316.66      427.63     93.11 o 
  -8   9   0        0.05        1.26      9.68 o 
  -7   9   0       60.19       63.80     12.29 o 
  -6   9   0      490.10      460.04     21.94 o 
  -5   9   0       20.41       29.05      7.41 o 
  -4   9   0        1.31        4.72      7.29 o 
  -3   9   0      190.29      160.30     16.31 o 
  -2   9   0      101.40      116.01     15.05 o 
  -1   9   0        0.02        0.95      7.22 o 
   0   9   0      707.78      675.95     32.63 o 
   1   9   0        3.28        6.19      7.38 o 
   2   9   0       10.35       16.33      7.46 o 
   3   9   0      136.20      152.56     19.06 o 
   4   9   0       25.01       37.23     14.25 o 
  -9  10   0      113.20      112.14     22.88 o 
  -8  10   0      153.62      165.36     19.44 o 
  -7  10   0      164.89      175.11     19.70 o 
  -6  10   0        0.35        2.42      8.62 o 
  -5  10   0       16.41       27.63     10.41 o 
  -4  10   0       32.36       47.61     12.09 o 
  -3  10   0       74.22       62.80     11.92 o 
  -2  10   0      232.11      223.25     20.26 o 
  -1  10   0      152.72      148.72     16.86 o 
   0  10   0       87.56       79.61     13.51 o 
   1  10   0        0.61       10.75      8.47 o 
   2  10   0        0.96        8.79      7.27 o 
  -7  11   0      252.26      320.60     26.29 o 
  -6  11   0        0.06       -3.73      8.31 o 
  -5  11   0      189.01      207.15     20.88 o 
  -4  11   0       89.10       94.87     15.11 o 
  -3  11   0      112.17      112.08     16.12 o 
  -2  11   0        1.14       -0.58      9.03 o 
  -1  11   0      154.74      146.85     17.80 o 
   0  11   0       42.87       49.37     12.05 o 
   0 -11   1      172.55      165.16     19.35 o 
   1 -11   1       45.33       47.14     11.35 o 
   2 -11   1      102.60      127.61     17.01 o 
   3 -11   1      167.07      177.31     19.61 o 
   4 -11   1      115.32      110.90     16.23 o 
   5 -11   1      142.01      149.74     18.48 o 
   6 -11   1       22.44       37.68     11.58 o 
   7 -11   1        0.30        0.74      9.42 o 
  -2 -10   1       25.94       34.88      8.76 o 
  -1 -10   1       95.60      117.24     15.53 o 
   0 -10   1      163.63      183.19     19.03 o 
   1 -10   1       27.89       31.08      9.95 o 
   2 -10   1        3.98       11.45      8.30 o 
   3 -10   1      150.42      172.65     17.90 o 
   4 -10   1        7.22        9.91      8.91 o 
   5 -10   1       56.10       61.67     12.90 o 
   6 -10   1       48.12       55.35     11.66 o 
   7 -10   1       40.74       44.55     11.83 o 
   8 -10   1       18.04        8.00     14.61 o 
   9 -10   1        0.68       15.92     10.50 o 
  -4  -9   1        0.02       -0.23      9.49 o 
  -3  -9   1       61.93       77.21     14.47 o 
  -2  -9   1        9.87       16.97      8.72 o 
  -1  -9   1       52.75       61.46     11.98 o 
   0  -9   1      188.59      184.71     17.85 o 
   1  -9   1       44.02       41.45     10.76 o 
   2  -9   1       44.87       32.67      9.61 o 
   3  -9   1        6.30        6.60      6.82 o 
   4  -9   1      244.43      235.63     19.69 o 
   5  -9   1      303.81      288.90     17.35 o 
   6  -9   1       46.52       40.36      8.60 o 
   7  -9   1        8.26       12.76      6.89 o 
   8  -9   1       15.38       19.30     10.23 o 
   9  -9   1       73.26       84.16     14.37 o 
  10  -9   1        3.96       19.58     15.41 o 
  -5  -8   1        7.65        5.17     14.20 o 
  -4  -8   1       61.61       61.18     12.76 o 
  -3  -8   1       17.47       15.36      7.71 o 
  -2  -8   1       23.47       36.05      9.42 o 
  -1  -8   1       14.13       13.12      8.01 o 
   0  -8   1      212.76      195.18     17.19 o 
   1  -8   1       14.88        7.26      7.08 o 
   2  -8   1       96.42       82.79     12.16 o 
   3  -8   1       68.53       66.95     11.84 o 
   4  -8   1        8.32       15.97      6.21 o 
   5  -8   1        1.20        5.50      5.87 o 
   6  -8   1       13.14       19.67      6.76 o 
   7  -8   1      128.68      125.83     12.08 o 
   8  -8   1       15.99       21.43     10.20 o 
   9  -8   1      131.37      135.14     24.66 o 
  10  -8   1        0.54       21.33     15.20 o 
  -6  -7   1      102.48      127.95     25.25 o 
  -5  -7   1        2.43        0.29     11.83 o 
  -4  -7   1        6.83       10.66      9.08 o 
  -3  -7   1        2.08       -1.67      6.15 o 
  -2  -7   1      220.44      216.40     17.55 o 
  -1  -7   1     1195.71     1203.88     38.34 o 
   0  -7   1       43.43       51.21     10.05 o 
   1  -7   1      108.44       89.76     11.53 o 
   2  -7   1        1.47        3.06      5.86 o 
   3  -7   1      488.26      489.22     18.99 o 
   4  -7   1      263.86      264.63     14.43 o 
   5  -7   1       52.27       47.00      7.99 o 
   6  -7   1      213.50      209.25     13.58 o 
   7  -7   1       79.24       79.34      9.42 o 
   8  -7   1      205.02      180.40     13.77 o 
   9  -7   1      329.12      304.66     33.57 o 
  10  -7   1        2.73       13.69     12.49 o 
  11  -7   1       17.96       19.12     14.61 o 
  -7  -6   1      131.84      154.12     27.08 o 
  -6  -6   1       26.42       72.82     19.15 o 
  -5  -6   1        6.92        5.65     12.79 o 
  -4  -6   1      317.95      306.94     16.97 o 
  -3  -6   1      136.97      111.72     10.79 o 
  -2  -6   1      376.08      319.35     25.43 o 
  -1  -6   1      597.98      524.90     52.11 o 
   0  -6   1      141.52      125.00     12.04 o 
   1  -6   1       80.35       77.51      9.88 o 
   2  -6   1      580.69      568.68     19.12 o 
   3  -6   1      241.84      240.84     12.52 o 
   4  -6   1     2616.32     2536.28    150.17 o 
   5  -6   1       41.77       49.63      7.58 o 
   6  -6   1     1414.74     1414.01     31.71 o 
   7  -6   1      107.01      117.70     12.56 o 
   8  -6   1        0.00       -0.40      5.64 o 
   9  -6   1      116.78      102.87     21.22 o 
  10  -6   1       17.39       36.29     14.58 o 
  11  -6   1       23.40       33.31     17.15 o 
  -8  -5   1       62.91       63.21     18.00 o 
  -7  -5   1      207.21      202.16     28.25 o 
  -6  -5   1       58.11       49.68     14.67 o 
  -5  -5   1       21.81        7.67     12.61 o 
  -4  -5   1        0.34       -3.29      6.91 o 
  -3  -5   1      754.66      822.51     24.07 o 
  -2  -5   1      214.02      204.86     14.21 o 
  -1  -5   1       63.33       73.54      8.89 o 
   0  -5   1        9.68        6.62      5.05 o 
   1  -5   1     1381.28     1403.92     50.69 o 
   2  -5   1     1595.06     1702.66     31.82 o 
   3  -5   1     1612.00     1584.79     28.21 o 
   4  -5   1        6.51        9.77      4.72 o 
   5  -5   1     3132.53     3225.84     43.61 o 
   6  -5   1      354.10      345.98     15.30 o 
   7  -5   1       76.66       75.70      8.97 o 
   8  -5   1      280.84      287.18     19.81 o 
   9  -5   1       24.94       22.23     13.15 o 
  10  -5   1      212.08      243.04     32.05 o 
  11  -5   1        3.84       28.05     15.34 o 
  -9  -4   1        2.01       10.15     14.20 o 
  -8  -4   1        0.03        0.31     15.84 o 
  -7  -4   1      108.48      108.25     20.39 o 
  -6  -4   1      119.48      114.45     20.81 o 
  -5  -4   1        1.76       -2.70     10.62 o 
  -4  -4   1      591.06      630.11     23.63 o 
  -3  -4   1      592.46      584.89     18.56 o 
  -2  -4   1      279.03      258.86     14.37 o 
  -1  -4   1     1079.25     1027.13     26.27 o 
   0  -4   1        3.16        4.97      4.48 o 
   1  -4   1      624.75      636.64     15.71 o 
   2  -4   1      640.68      605.11     15.33 o 
   3  -4   1     1271.09     1347.76     23.64 o 
   4  -4   1     1725.03     1655.66     35.21 o 
   5  -4   1      478.04      355.12    149.38 o 
   6  -4   1     1721.19     1723.14     32.76 o 
   7  -4   1       64.93       64.94      7.99 o 
   8  -4   1      311.00      300.99     24.53 o 
   9  -4   1      170.46      179.91     17.37 o 
  10  -4   1       24.11       39.07     16.97 o 
  11  -4   1       13.00       11.74     15.24 o 
  -9  -3   1        5.22       18.83     12.32 o 
  -8  -3   1      168.83      152.72     24.24 o 
  -7  -3   1        0.96        3.37     10.79 o 
  -6  -3   1       99.70       88.04     17.97 o 
  -5  -3   1      941.82      970.51     26.87 o 
  -4  -3   1      717.58      791.61     23.64 o 
  -3  -3   1     2249.45     2107.63     42.36 o 
  -2  -3   1      456.93      424.82     15.90 o 
  -1  -3   1      172.22      163.72      9.50 o 
   0  -3   1      289.51      253.26      8.81 o 
   1  -3   1       49.50       54.71      4.30 o 
   2  -3   1      274.64      225.97      8.71 o 
   3  -3   1       45.86       36.29      4.46 o 
   4  -3   1     6486.30     7178.49     70.42 o 
   5  -3   1     1581.39     1617.85     26.81 o 
   6  -3   1       17.44       26.65      5.41 o 
   7  -3   1      527.74      555.32     18.02 o 
   8  -3   1      427.99      447.35     24.18 o 
   9  -3   1      195.35      188.77     17.63 o 
  10  -3   1        7.64        9.36     11.82 o 
  11  -3   1       35.22       31.41     15.68 o 
 -10  -2   1       28.65       30.64     16.29 o 
  -9  -2   1       84.13       86.75     14.16 o 
  -8  -2   1      388.97      389.01     34.87 o 
  -7  -2   1        9.63       10.93     13.06 o 
  -6  -2   1       47.32       47.42     13.87 o 
  -5  -2   1     1175.69     1087.04     36.02 o 
  -4  -2   1     5173.17     4981.08    214.54 o 
  -3  -2   1      121.07      112.24     14.20 o 
  -2  -2   1     8904.56     8555.87    127.83 o 
  -1  -2   1      429.23      398.51     11.92 o 
   0  -2   1     2792.80     2789.48     48.24 o 
   1  -2   1        1.34        1.30      2.30 o 
   2  -2   1     2355.16     2620.83     25.07 o 
   3  -2   1     1591.64     1523.65     20.42 o 
   4  -2   1     1479.45     1753.97     24.12 o 
   5  -2   1        7.78       25.65      4.50 o 
   6  -2   1       22.11       16.45      4.35 o 
   7  -2   1        0.98        6.54      7.79 o 
   8  -2   1      488.31      478.57     25.64 o 
   9  -2   1        0.08        5.91      8.16 o 
  10  -2   1      219.98      178.84     27.12 o 
  11  -2   1        2.56        1.03     11.95 o 
 -10  -1   1       84.67       76.60     19.17 o 
  -9  -1   1        3.00       10.45      8.92 o 
  -8  -1   1       89.42       93.97     13.60 o 
  -7  -1   1      893.63      973.77     48.08 o 
  -6  -1   1      954.62      898.02     42.91 o 
  -5  -1   1      136.51      143.05      8.53 o 
  -4  -1   1     1094.05     1058.63     21.30 o 
  -3  -1   1      907.70      910.16     23.78 o 
  -2  -1   1      332.84      378.43     33.24 o 
  -1  -1   1     9088.47     8912.67     82.83 o 
   0  -1   1      689.59      367.94    266.00 o 
   1  -1   1       50.76       30.13     15.01 o 
   2  -1   1      155.75      121.47      4.77 o 
   3  -1   1      249.67      262.05      7.60 o 
   4  -1   1        0.39        4.68      2.71 o 
   5  -1   1        3.84       13.65      3.02 o 
   6  -1   1      102.56      105.73      8.62 o 
   7  -1   1      284.14      300.36     27.24 o 
   8  -1   1      136.10      139.66     15.34 o 
   9  -1   1        4.57        6.41      8.10 o 
  10  -1   1       32.14       37.18     14.09 o 
  11  -1   1       22.01        8.15     14.47 o 
 -11   0   1        7.97        8.66     14.44 o 
 -10   0   1        9.33       22.33     13.51 o 
  -9   0   1        1.71       10.16      8.72 o 
  -8   0   1       68.83       55.59     10.74 o 
  -7   0   1      111.63      116.35     13.34 o 
  -6   0   1       43.95       42.69      5.15 o 
  -5   0   1      510.81      465.22     14.35 o 
  -4   0   1      859.21      923.16     18.66 o 
  -3   0   1      104.38      109.11      5.91 o 
  -2   0   1     8012.90     7873.43     57.49 o 
  -1   0   1      388.19      326.00      9.83 o 
   1   0   1     1252.13     1050.38     21.07 o 
   2   0   1      849.81      854.35     24.93 o 
   3   0   1      834.58      878.55     30.14 o 
   4   0   1      128.48      126.99     14.44 o 
   5   0   1      284.19      238.34     21.19 o 
   6   0   1      105.10       95.78     16.85 o 
   7   0   1       64.04       74.85     16.06 o 
   8   0   1      264.85      234.39     19.45 o 
   9   0   1        1.32       -4.58      7.43 o 
  10   0   1        7.11       13.10      8.96 o 
 -11   1   1        8.15       16.70     13.75 o 
 -10   1   1        3.07        3.84     12.19 o 
  -9   1   1        0.04        4.13      8.10 o 
  -8   1   1       34.53       45.92     10.02 o 
  -7   1   1      401.64      426.58     23.22 o 
  -6   1   1      605.82      616.85     32.21 o 
  -5   1   1      125.11      121.73      7.16 o 
  -4   1   1      753.66      722.79     17.84 o 
  -3   1   1      160.66      161.03      6.32 o 
  -2   1   1     4419.59     4427.61     44.13 o 
  -1   1   1     1044.82      964.21     19.54 o 
   0   1   1     3573.28     3318.10     57.91 o 
   1   1   1     5030.37     4766.37    259.51 o 
   2   1   1      177.64      180.99      5.88 o 
   3   1   1      446.06      479.34     12.48 o 
   4   1   1       23.64       37.97      3.47 o 
   5   1   1      304.14      273.43     24.62 o 
   6   1   1        2.11        2.17     10.52 o 
   7   1   1      296.70      270.44     27.48 o 
   8   1   1       18.87       31.19     14.28 o 
   9   1   1       30.16       25.15      8.80 o 
  10   1   1        0.56        0.94      8.60 o 
 -11   2   1       89.00      102.88     23.07 o 
 -10   2   1        4.08        4.76     12.33 o 
  -9   2   1      154.22      146.25     24.50 o 
  -8   2   1       40.42       44.44     10.23 o 
  -7   2   1      133.21      147.11      9.70 o 
  -6   2   1        3.16        4.06      4.00 o 
  -5   2   1      171.35      163.98      8.53 o 
  -4   2   1     1122.63     1253.44     28.82 o 
  -3   2   1     1903.49     2168.65     38.70 o 
  -2   2   1       94.13       87.42      4.63 o 
  -1   2   1     4577.11     4366.41     46.36 o 
   0   2   1      136.12      155.21      7.55 o 
   1   2   1      412.83      432.71     13.65 o 
   2   2   1       87.30       90.93      5.80 o 
   3   2   1      407.37      357.05     11.63 o 
   4   2   1       46.14       33.55     12.22 o 
   5   2   1        0.13        9.80     10.74 o 
   6   2   1       19.73       21.55     13.11 o 
   7   2   1      816.38      832.57     49.07 o 
   8   2   1        0.17        2.74      9.68 o 
   9   2   1      430.79      420.61     39.30 o 
  10   2   1        8.01       15.49     10.84 o 
 -11   3   1       81.66      110.21     24.01 o 
 -10   3   1       81.36       88.73     22.82 o 
  -9   3   1       10.45       10.34     11.78 o 
  -8   3   1        1.27       -2.77      7.26 o 
  -7   3   1       15.39       11.33      5.20 o 
  -6   3   1       35.64       32.97      5.68 o 
  -5   3   1        7.16        7.29      3.30 o 
  -4   3   1      314.66      403.14     12.46 o 
  -3   3   1     1118.42     1097.53     20.71 o 
  -2   3   1     1339.40     1348.61     19.92 o 
  -1   3   1      235.20      214.95     10.28 o 
   0   3   1     1845.23     1885.81     84.71 o 
   1   3   1      564.08      615.33     25.68 o 
   2   3   1      580.83      519.65     16.14 o 
   3   3   1      741.08      824.13     19.46 o 
   4   3   1     1154.86     1153.05     30.90 o 
   5   3   1      637.34      643.00     40.47 o 
   6   3   1        8.97       13.27     10.82 o 
   7   3   1      117.65      114.30     21.27 o 
   8   3   1        7.84       24.40     14.32 o 
   9   3   1       41.23       56.20     17.80 o 
 -11   4   1        0.20        5.63     13.02 o 
 -10   4   1        3.41       14.07     12.66 o 
  -9   4   1      297.00      249.35     29.78 o 
  -8   4   1       96.96       87.01     10.87 o 
  -7   4   1        0.34        2.61      5.08 o 
  -6   4   1       43.90       21.08     13.51 o 
  -5   4   1      100.20       84.78      7.30 o 
  -4   4   1     2690.76     2736.25     35.67 o 
  -3   4   1      174.21      191.69     12.85 o 
  -2   4   1       78.12       84.81      6.45 o 
  -1   4   1     2115.84     2319.82     38.84 o 
   0   4   1      226.57      221.04     12.57 o 
   1   4   1      697.27      659.66     21.51 o 
   2   4   1      280.43      257.29     12.22 o 
   3   4   1     1737.43     1636.53     30.83 o 
   4   4   1        4.74       13.25      5.87 o 
   5   4   1      212.74      256.46     28.17 o 
   6   4   1        4.13        8.37     10.80 o 
   7   4   1       14.89       16.95     13.27 o 
   8   4   1      201.09      214.03     30.55 o 
 -11   5   1        0.10       11.77     14.57 o 
 -10   5   1       47.26       36.87     17.12 o 
  -9   5   1      213.32      195.31     27.34 o 
  -8   5   1       34.95       33.09      9.62 o 
  -7   5   1      142.91      122.12     23.58 o 
  -6   5   1      238.87      241.98     12.70 o 
  -5   5   1      142.72      157.92     10.15 o 
  -4   5   1      116.52      102.57      7.94 o 
  -3   5   1     1810.60     1942.24     57.09 o 
  -2   5   1        0.70        6.75      5.31 o 
  -1   5   1     1156.05     1272.57     32.11 o 
   0   5   1      452.37      443.57     19.50 o 
   1   5   1      818.22      799.58     26.52 o 
   2   5   1      377.16      332.42     15.24 o 
   3   5   1       52.23       56.02      7.95 o 
   4   5   1      161.50      164.72     16.56 o 
   5   5   1        0.02       -6.49      8.48 o 
   6   5   1       42.16       66.01     17.71 o 
   7   5   1      346.90      347.44     37.91 o 
   8   5   1        5.54       16.46     15.62 o 
 -11   6   1        0.01       14.36     13.13 o 
 -10   6   1       45.86       60.50     17.74 o 
  -9   6   1      253.11      251.91     30.24 o 
  -8   6   1        1.05        7.64      8.03 o 
  -7   6   1      136.50      123.45     10.54 o 
  -6   6   1      546.36      527.72     19.40 o 
  -5   6   1     1406.87     1360.90     29.71 o 
  -4   6   1      187.13      186.08     11.53 o 
  -3   6   1      115.94      113.23      9.08 o 
  -2   6   1     1312.18     1317.87     36.11 o 
  -1   6   1        7.85       11.23      6.33 o 
   0   6   1       97.67       81.15     10.56 o 
   1   6   1      240.47      240.15     22.07 o 
   2   6   1      178.08      177.20     12.77 o 
   3   6   1      186.79      184.30     13.09 o 
   4   6   1      108.57      116.18     15.18 o 
   5   6   1      455.03      484.68     42.54 o 
   6   6   1       28.53       40.02     17.12 o 
   7   6   1      337.42      334.40     39.49 o 
 -11   7   1       41.65       40.71     17.63 o 
 -10   7   1        0.00        1.21     11.04 o 
  -9   7   1        0.47        7.09      8.72 o 
  -8   7   1      135.51      107.11     14.23 o 
  -7   7   1      114.78      115.73     10.97 o 
  -6   7   1      643.43      678.45     23.23 o 
  -5   7   1     1051.34     1108.19     29.04 o 
  -4   7   1      224.15      206.23     13.05 o 
  -3   7   1      109.13      109.68     12.91 o 
  -2   7   1      462.11      449.77     23.60 o 
  -1   7   1      962.44      929.50     33.30 o 
   0   7   1       18.14       19.25      7.85 o 
   1   7   1      939.87      932.83     34.24 o 
   2   7   1        0.01        0.89      5.77 o 
   3   7   1      148.36      136.95     12.46 o 
   4   7   1        6.59        5.36      8.89 o 
   5   7   1        0.08        2.88     14.64 o 
   6   7   1      273.36      306.84     39.16 o 
 -10   8   1      109.22      124.10     23.56 o 
  -9   8   1       90.53       71.82     13.04 o 
  -8   8   1       87.94       92.94     13.96 o 
  -7   8   1        2.16        3.27      7.59 o 
  -6   8   1       79.49       85.59     10.10 o 
  -5   8   1        8.66       15.75      6.51 o 
  -4   8   1      418.20      385.23     23.82 o 
  -3   8   1       55.44       62.80     11.30 o 
  -2   8   1       44.46       45.65      9.79 o 
  -1   8   1        0.15        3.46      6.76 o 
   0   8   1      126.47      134.55     15.31 o 
   1   8   1       83.58       87.01     14.18 o 
   2   8   1        7.82        8.19      6.67 o 
   3   8   1       68.00       71.54     13.26 o 
   4   8   1       97.96      114.26     21.65 o 
   5   8   1      150.65      158.98     31.32 o 
 -10   9   1      188.15      219.16     30.40 o 
  -9   9   1      155.14      162.55     18.53 o 
  -8   9   1      233.89      202.67     20.40 o 
  -7   9   1        4.65        3.71      7.99 o 
  -6   9   1       11.83       14.32      7.05 o 
  -5   9   1       89.00       96.45     14.72 o 
  -4   9   1        0.52       -0.83      7.98 o 
  -3   9   1        5.12        9.48      7.53 o 
  -2   9   1      215.09      180.88     17.87 o 
  -1   9   1        0.72        0.79      9.79 o 
   0   9   1       28.45       34.04      9.16 o 
   1   9   1        2.76        4.88      7.44 o 
   2   9   1      101.11      109.62     11.78 o 
   3   9   1       36.46       30.52     10.51 o 
   4   9   1        2.70        0.98     11.64 o 
  -9  10   1      143.56      174.34     19.65 o 
  -8  10   1       30.83       34.89     10.57 o 
  -7  10   1       59.20       63.22     13.85 o 
  -6  10   1      427.97      428.07     28.63 o 
  -5  10   1      120.52      131.10     16.59 o 
  -4  10   1       90.59       81.58     14.00 o 
  -3  10   1        5.25        4.85      8.55 o 
  -2  10   1       64.86       65.22     12.64 o 
  -1  10   1       78.69      101.95     14.61 o 
   0  10   1       16.14       18.01     11.83 o 
   1  10   1       11.35        1.41      6.46 o 
   2  10   1        0.50        6.15     10.48 o 
  -7  11   1       43.22       43.97     13.32 o 
  -6  11   1      252.74      263.41     23.90 o 
  -5  11   1        2.51        0.00      8.49 o 
  -4  11   1       38.68       51.91     12.33 o 
  -3  11   1        4.12       13.12      9.60 o 
  -2  11   1      121.22      133.43     17.12 o 
  -1  11   1       42.38       48.26     12.23 o 
   0  11   1        5.40       25.19      8.32 o 
   4 -12   2      118.84      114.76     30.24 o 
  -1 -11   2       53.77       69.96     14.09 o 
   0 -11   2        0.72       18.65      9.69 o 
   1 -11   2        8.72       19.97     10.19 o 
   2 -11   2       14.53       14.64      9.79 o 
   3 -11   2       23.25       28.26     10.58 o 
   4 -11   2       14.59       15.25      9.74 o 
   5 -11   2       77.24       92.01     23.18 o 
   6 -11   2       33.02       21.04      9.34 o 
   7 -11   2       23.42       33.43     18.74 o 
  -3 -10   2       14.82       29.75     14.18 o 
  -2 -10   2        2.84        6.10     16.36 o 
  -1 -10   2        4.06       -2.25      7.57 o 
   0 -10   2        0.17       -2.25      7.55 o 
   1 -10   2        1.54       12.80      8.55 o 
   2 -10   2        5.16        4.96      8.92 o 
   3 -10   2       22.80       34.18     10.61 o 
   4 -10   2      143.91      151.25     17.25 o 
   5 -10   2        4.17        5.11      6.01 o 
   6 -10   2        0.35        1.34      6.23 o 
   7 -10   2       13.95       11.20      8.81 o 
   8 -10   2      218.80      253.40     22.71 o 
   9 -10   2       95.59       78.38     21.81 o 
  -4  -9   2       28.20        0.73     16.86 o 
  -3  -9   2        6.56       16.48      7.83 o 
  -2  -9   2        6.31       11.96      9.24 o 
  -1  -9   2        5.79        7.62      9.46 o 
   0  -9   2      280.20      272.95     21.00 o 
   1  -9   2       43.09       51.63     10.73 o 
   2  -9   2       27.05       31.55      9.80 o 
   3  -9   2      201.99      193.46     21.76 o 
   4  -9   2        0.12       -1.88      5.32 o 
   5  -9   2      230.96      221.88     15.32 o 
   6  -9   2        3.58        7.53      6.78 o 
   7  -9   2      414.97      406.92     21.05 o 
   8  -9   2        1.65       -2.23      8.60 o 
   9  -9   2        0.67        3.05     12.88 o 
  10  -9   2       27.87       30.83     16.31 o 
  -5  -8   2        3.08       -0.30     15.35 o 
  -4  -8   2       66.43       57.11     18.46 o 
  -3  -8   2       25.72       22.76      7.51 o 
  -2  -8   2      234.43      211.50     18.65 o 
  -1  -8   2       71.26       74.56     12.00 o 
   0  -8   2     1090.86     1070.59     37.72 o 
   1  -8   2      114.25      125.66     14.42 o 
   2  -8   2     1005.80      928.81     34.09 o 
   3  -8   2      194.36      188.71     13.26 o 
   4  -8   2       33.62       39.01      7.63 o 
   5  -8   2      153.48      166.53     12.94 o 
   6  -8   2      319.59      309.84     17.30 o 
   7  -8   2      344.92      357.48     18.75 o 
   8  -8   2        1.98       10.72      7.02 o 
   9  -8   2        7.11       12.97     12.17 o 
  10  -8   2       41.11       63.12     20.36 o 
  -6  -7   2      248.48      279.80     34.83 o 
  -5  -7   2      131.06      125.18     23.68 o 
  -4  -7   2      330.84      317.13     22.25 o 
  -3  -7   2        1.38        7.42      8.47 o 
  -2  -7   2       30.11       32.27      9.87 o 
  -1  -7   2      485.65      481.63     24.53 o 
   0  -7   2       47.23       47.84      9.96 o 
   1  -7   2     2306.30     2288.44     49.81 o 
   2  -7   2       15.17       19.57      5.70 o 
   3  -7   2      762.44      760.91     23.33 o 
   4  -7   2      133.73      129.46     10.66 o 
   5  -7   2      992.48      992.98     27.56 o 
   6  -7   2       23.34       22.08      6.54 o 
   7  -7   2      119.29      123.27     11.32 o 
   8  -7   2        3.10       16.03      7.33 o 
   9  -7   2       11.41       24.28     13.90 o 
  10  -7   2       51.15       39.39     15.68 o 
  11  -7   2       44.91       80.18     20.27 o 
  -7  -6   2        6.23       17.33     14.32 o 
  -6  -6   2       61.72       47.95     16.34 o 
  -5  -6   2       37.40       46.18     16.31 o 
  -4  -6   2      158.69      149.34     15.40 o 
  -3  -6   2     1194.16     1236.90     38.17 o 
  -2  -6   2      856.54      837.29     30.42 o 
  -1  -6   2     1881.86     1648.42    255.47 o 
   0  -6   2     1158.81     1130.48     32.93 o 
   1  -6   2       95.78       82.19      7.83 o 
   2  -6   2     1758.54     1761.42     32.35 o 
   3  -6   2       28.84       35.32      6.30 o 
   4  -6   2     1614.03     1581.21     97.23 o 
   5  -6   2      342.50      377.75     16.34 o 
   6  -6   2      362.00      332.90     16.15 o 
   7  -6   2      171.25      111.33     49.56 o 
   8  -6   2      169.43      153.62     12.46 o 
   9  -6   2       17.84       19.08     14.46 o 
  10  -6   2       56.60       73.53     20.50 o 
  11  -6   2       56.57       81.99     21.20 o 
  -8  -5   2        7.98        0.20     13.67 o 
  -7  -5   2       60.25       85.41     19.94 o 
  -6  -5   2      131.83      148.04     23.62 o 
  -5  -5   2      203.78      204.72     26.60 o 
  -4  -5   2      716.27      732.54     28.14 o 
  -3  -5   2      105.60      105.37     11.76 o 
  -2  -5   2     1460.73     1474.10     36.74 o 
  -1  -5   2        0.32        1.36      5.13 o 
   0  -5   2     2073.24     2226.79     41.47 o 
   1  -5   2      206.95      248.54     11.31 o 
   2  -5   2      277.35      238.18     11.00 o 
   3  -5   2     3833.53     3941.12     46.95 o 
   4  -5   2     1589.69     1630.04     29.65 o 
   5  -5   2       37.84       23.00      5.80 o 
   6  -5   2      667.48      410.36    194.25 o 
   7  -5   2      110.52      100.07      9.66 o 
   8  -5   2      245.42      233.26     19.20 o 
   9  -5   2       20.89       19.19      8.51 o 
  10  -5   2        1.63       10.09     12.97 o 
  11  -5   2        0.21       16.37     14.50 o 
  -9  -4   2      108.60      114.87     24.77 o 
  -8  -4   2      120.62      116.72     21.13 o 
  -7  -4   2       35.70       52.54     15.47 o 
  -6  -4   2      875.96      924.62     51.32 o 
  -5  -4   2      245.94      268.11     16.70 o 
  -4  -4   2     1196.97     1294.54     34.05 o 
  -3  -4   2     1302.75     1351.23     33.93 o 
  -2  -4   2     1148.08     1206.05     30.06 o 
  -1  -4   2       61.29       50.34      6.88 o 
   0  -4   2      248.74      272.80     10.67 o 
   1  -4   2       13.68        8.34      3.13 o 
   2  -4   2     4850.98     2729.43   1794.65 o 
   3  -4   2        2.20        1.86      3.57 o 
   4  -4   2     2919.94     3038.66     38.02 o 
   5  -4   2       77.95       65.90      6.70 o 
   6  -4   2       90.38       66.78      7.50 o 
   7  -4   2       26.68       13.41      6.06 o 
   8  -4   2       21.05       16.08      8.39 o 
   9  -4   2       68.63       53.98     11.29 o 
  10  -4   2       68.01       62.03     18.26 o 
  11  -4   2        1.13       15.17     15.59 o 
  -9  -3   2        4.52        2.00     10.61 o 
  -8  -3   2      664.07      666.89     46.49 o 
  -7  -3   2       31.34       41.11     14.40 o 
  -6  -3   2      175.37      177.56     22.43 o 
  -5  -3   2      439.91      419.75     24.04 o 
  -4  -3   2      428.16      408.43     17.64 o 
  -3  -3   2      245.46      172.68     15.21 o 
  -2  -3   2      663.48      599.43     43.36 o 
  -1  -3   2       66.84       71.93      8.40 o 
   0  -3   2        2.24        3.44      1.79 o 
   1  -3   2       24.43       19.85      2.92 o 
   2  -3   2     3112.62     1998.10   1076.15 o 
   3  -3   2      820.93      811.30     16.78 o 
   4  -3   2     1194.56     1229.58     22.05 o 
   5  -3   2        3.99        8.60      4.16 o 
   6  -3   2      470.00      485.60     18.46 o 
   7  -3   2       72.29       64.30     10.71 o 
   8  -3   2        5.34       11.82     10.74 o 
   9  -3   2      159.59      144.28     16.13 o 
  10  -3   2        0.05       27.43     14.06 o 
  11  -3   2        1.80       27.86     14.99 o 
 -10  -2   2        5.33       15.11     15.71 o 
  -9  -2   2       43.16       40.23     10.65 o 
  -8  -2   2      412.75      396.45     34.39 o 
  -7  -2   2        7.18        5.15     10.60 o 
  -6  -2   2      350.48      369.79     29.26 o 
  -5  -2   2        7.58        7.02      4.33 o 
  -4  -2   2     2745.73     2837.61    109.01 o 
  -3  -2   2      286.95      253.98     12.94 o 
  -1  -2   2       17.31       17.97      3.28 o 
   0  -2   2       46.82       45.25      3.24 o 
   1  -2   2     4227.17     4283.38     79.30 o 
   2  -2   2    13978.58     5801.62   4364.24 o 
   3  -2   2     1384.24     1562.00     20.98 o 
   4  -2   2       51.75       65.44      5.44 o 
   5  -2   2        1.96       -0.78      3.10 o 
   6  -2   2       67.60       64.23      5.96 o 
   7  -2   2     1307.03     1351.24     46.63 o 
   8  -2   2      117.24       82.24     12.13 o 
   9  -2   2       31.55       29.03     10.24 o 
  10  -2   2       48.92       65.97     12.63 o 
  11  -2   2      239.48      189.38     30.15 o 
 -10  -1   2       49.76       62.02     18.54 o 
  -9  -1   2      167.44      189.73     18.68 o 
  -8  -1   2      126.49      124.58     14.38 o 
  -7  -1   2      679.51      650.00     38.25 o 
  -6  -1   2      508.99      491.75     17.47 o 
  -5  -1   2       56.76       54.45      6.09 o 
  -4  -1   2       12.25       20.33      4.28 o 
  -3  -1   2        2.75        4.68      2.88 o 
  -1  -1   2       45.76       37.13      3.29 o 
   0  -1   2     1384.38     1321.79     16.81 o 
   1  -1   2     8146.62     7981.69    176.99 o 
   2  -1   2      184.47      209.54     12.32 o 
   3  -1   2        5.50        8.88      2.90 o 
   4  -1   2      289.59      319.70      9.44 o 
   5  -1   2      138.17      149.61     17.27 o 
   6  -1   2      532.71      539.20     24.10 o 
   7  -1   2       57.64       57.77     10.97 o 
   8  -1   2      384.00      358.76     25.92 o 
   9  -1   2        2.78       10.42      8.53 o 
  10  -1   2       33.23       20.47      8.93 o 
  11  -1   2       62.84       92.26     23.49 o 
 -11   0   2       20.47        7.70     14.24 o 
 -10   0   2      104.94      136.48     24.14 o 
  -9   0   2      272.14      247.18     31.32 o 
  -8   0   2       31.29       32.22      9.12 o 
  -7   0   2      620.52      606.44     26.42 o 
  -6   0   2      812.99      837.51     20.21 o 
  -5   0   2       67.97       72.18      5.86 o 
  -4   0   2       51.64       49.43      4.97 o 
  -3   0   2      129.38      118.58      5.64 o 
  -2   0   2     3705.04     3649.50     87.64 o 
  -1   0   2     2622.80     2486.11     16.81 o 
   0   0   2      362.39      346.39      5.29 o 
   1   0   2     4126.99     4113.17     36.62 o 
   2   0   2     4027.49     3931.69     60.63 o 
   3   0   2      793.16      768.03     30.08 o 
   4   0   2     1047.50     1030.84     39.33 o 
   5   0   2      895.37      903.26     40.61 o 
   6   0   2        1.11       -4.31      8.54 o 
   7   0   2      874.16      865.66     47.10 o 
   8   0   2      236.74      197.67     18.00 o 
   9   0   2      435.90      438.18     27.56 o 
  10   0   2       98.15      108.90     28.48 o 
 -11   1   2        2.27       13.35     14.00 o 
 -10   1   2       52.13       39.42     14.73 o 
  -9   1   2        0.50       -6.54      9.15 o 
  -8   1   2       23.72       39.54      9.58 o 
  -7   1   2       70.01       68.80      7.78 o 
  -6   1   2      180.54      187.62     12.09 o 
  -5   1   2     1961.95     2133.39     28.90 o 
  -4   1   2      641.23      680.38     14.77 o 
  -3   1   2     3647.98     2162.14   1216.14 o 
  -2   1   2     2688.67     2711.41     26.64 o 
  -1   1   2      654.51      610.45     12.42 o 
   0   1   2    17171.25    16120.32    673.75 o 
   1   1   2     1873.02     1878.62     56.32 o 
   2   1   2      213.61      220.89      7.09 o 
   3   1   2     3000.77     3129.81    143.36 o 
   4   1   2      510.56      556.36     31.22 o 
   5   1   2     1772.00     1699.90     59.17 o 
   6   1   2      117.30      111.84     19.06 o 
   7   1   2      661.80      648.57     42.76 o 
   8   1   2       71.51       63.50     17.70 o 
   9   1   2        1.05        3.72     11.75 o 
  10   1   2      301.35      348.89     28.38 o 
 -11   2   2       28.14       31.15     14.22 o 
 -10   2   2       25.04       30.29     15.16 o 
  -9   2   2      257.30      233.00     29.42 o 
  -8   2   2       49.38       55.70     10.41 o 
  -7   2   2       24.57       33.99      6.10 o 
  -6   2   2      445.73      464.33     15.01 o 
  -5   2   2      829.39      934.22     19.10 o 
  -4   2   2      339.56      291.51     81.81 o 
  -3   2   2     1279.61     1335.85     18.17 o 
  -2   2   2     1148.13     1127.04     21.81 o 
  -1   2   2     6992.42     7046.36    233.29 o 
   0   2   2     5039.51     4996.66     46.15 o 
   1   2   2       55.50       80.09      5.24 o 
   2   2   2       37.83       52.73      5.08 o 
   3   2   2      709.41      625.85     14.59 o 
   4   2   2     3137.69     3305.59     39.02 o 
   5   2   2       21.12       32.66     13.07 o 
   6   2   2      145.13      139.39     21.28 o 
   7   2   2      172.93      162.14     24.44 o 
   8   2   2       93.86       93.33     19.89 o 
   9   2   2       83.30       83.18     20.78 o 
 -11   3   2        0.92        4.04     11.00 o 
 -10   3   2       60.40       45.84     17.74 o 
  -9   3   2        4.64       17.34     13.38 o 
  -8   3   2      108.50      117.28     20.73 o 
  -7   3   2       40.63       46.45      6.74 o 
  -6   3   2      140.87      165.44      9.55 o 
  -5   3   2       40.22       27.65      4.66 o 
  -4   3   2       93.86      106.80      6.72 o 
  -3   3   2     1633.35     1591.92     27.18 o 
  -2   3   2        3.83        1.07      2.43 o 
  -1   3   2       14.83       13.31      4.02 o 
   0   3   2      990.66     1114.12     31.51 o 
   1   3   2        0.03        1.00      3.24 o 
   2   3   2     4470.09     4795.18     46.95 o 
   3   3   2      710.90      701.74     18.12 o 
   4   3   2      516.33      542.55     16.43 o 
   5   3   2      115.70       96.15     19.31 o 
   6   3   2        1.63        3.06     11.53 o 
   7   3   2       12.72       12.50     11.89 o 
   8   3   2        0.54        9.15     13.25 o 
   9   3   2       49.43       56.71     19.14 o 
 -11   4   2       69.09       88.51     20.92 o 
 -10   4   2        0.01       -5.67     11.64 o 
  -9   4   2       70.98       72.35     19.29 o 
  -8   4   2        0.41        1.40      6.92 o 
  -7   4   2      708.36      695.23     20.64 o 
  -6   4   2       80.77       78.82      7.60 o 
  -5   4   2      527.61      526.39     15.76 o 
  -4   4   2      261.41      218.78      9.89 o 
  -3   4   2       20.43       21.35      4.29 o 
  -2   4   2      191.12      204.89     12.43 o 
  -1   4   2     2547.31     2650.95     42.75 o 
   0   4   2       66.03       66.77      7.99 o 
   1   4   2        0.58        1.59      6.30 o 
   2   4   2       15.77       18.99      5.27 o 
   3   4   2     1713.14     1691.17     31.62 o 
   4   4   2       30.94       36.81      6.87 o 
   5   4   2        5.94       -6.90      9.11 o 
   6   4   2      528.50      430.20     38.64 o 
   7   4   2      104.68      110.69     23.20 o 
   8   4   2      185.16      205.24     30.38 o 
 -11   5   2        8.56       12.03     15.42 o 
 -10   5   2       47.06       55.05     17.52 o 
  -9   5   2       31.26       26.01     12.78 o 
  -8   5   2       60.64       47.69     10.12 o 
  -7   5   2        4.01        5.24      5.22 o 
  -6   5   2       31.61       26.12      5.87 o 
  -5   5   2     1448.52     1495.09     28.54 o 
  -4   5   2     1405.61     1415.95     27.05 o 
  -3   5   2      682.44      705.07     19.00 o 
  -2   5   2      836.37      870.70     27.16 o 
  -1   5   2       17.53       16.24      5.86 o 
   0   5   2     1053.07     1116.49     31.12 o 
   1   5   2      793.05      771.44     26.40 o 
   2   5   2      101.45      105.74     13.18 o 
   3   5   2       28.71       28.18      7.05 o 
   4   5   2       87.03       91.99     14.27 o 
   5   5   2      153.15      133.40     22.79 o 
   6   5   2      144.08      148.21     25.09 o 
   7   5   2      146.32      118.47     24.46 o 
   8   5   2        2.30       13.34     14.90 o 
 -11   6   2        1.38        8.48     11.79 o 
 -10   6   2       57.65       48.16     17.26 o 
  -9   6   2       63.59       72.75     22.52 o 
  -8   6   2       71.72       88.86     13.26 o 
  -7   6   2      625.63      591.13     28.14 o 
  -6   6   2      952.80      952.08     25.38 o 
  -5   6   2      972.64      958.10     24.85 o 
  -4   6   2        3.40        3.34      4.68 o 
  -3   6   2       44.41       43.74      9.03 o 
  -2   6   2      150.13      140.30     13.03 o 
  -1   6   2      538.26      473.77     22.57 o 
   0   6   2        8.23       11.30      6.80 o 
   1   6   2      249.13      228.92     16.84 o 
   2   6   2       47.58       41.18      7.84 o 
   3   6   2        4.25        8.98      5.58 o 
   4   6   2       43.79       58.04     11.95 o 
   5   6   2        4.81       20.95     15.09 o 
   6   6   2       46.55       74.85     20.78 o 
   7   6   2        2.15       10.29     15.11 o 
 -11   7   2        1.90       24.56     15.09 o 
 -10   7   2       18.65       28.65     12.97 o 
  -9   7   2       11.80       11.93      9.17 o 
  -8   7   2       12.96       21.29      9.59 o 
  -7   7   2       11.43       17.59      9.33 o 
  -6   7   2       28.68       30.51      7.26 o 
  -5   7   2       38.26       41.76      7.63 o 
  -4   7   2      149.57      150.74     15.12 o 
  -3   7   2       23.48       24.52     10.25 o 
  -2   7   2      138.21      121.75     13.47 o 
  -1   7   2     1156.63     1137.66     38.00 o 
   0   7   2      973.97      893.08     33.33 o 
   1   7   2       90.32       77.05      9.77 o 
   2   7   2      371.36      371.89     27.32 o 
   3   7   2       49.64       39.68     16.02 o 
   4   7   2       18.02       12.81      9.27 o 
   5   7   2       11.84       15.93     15.54 o 
   6   7   2       11.82       10.69     18.30 o 
 -10   8   2       17.14       26.95     14.98 o 
  -9   8   2      228.93      247.15     21.60 o 
  -8   8   2        4.75       13.93      9.52 o 
  -7   8   2       48.85       39.07     10.16 o 
  -6   8   2      193.45      201.75     14.34 o 
  -5   8   2       50.12       53.77     14.72 o 
  -4   8   2      277.20      252.07     19.77 o 
  -3   8   2       35.32       36.37      9.87 o 
  -2   8   2       15.52       17.60      8.46 o 
  -1   8   2      182.33      184.81     17.38 o 
   0   8   2       97.60       89.67     12.59 o 
   1   8   2       84.08       93.23     10.75 o 
   2   8   2       29.36       30.36      7.92 o 
   3   8   2      122.60      149.64     18.30 o 
   4   8   2       28.18       45.26     12.34 o 
   5   8   2        1.16        2.74     17.71 o 
 -10   9   2      109.82      142.10     26.73 o 
  -9   9   2        4.45       11.64      9.64 o 
  -8   9   2        0.52        5.40      8.36 o 
  -7   9   2       17.21       16.17      9.74 o 
  -6   9   2      644.68      653.08     33.91 o 
  -5   9   2       91.61       87.97     13.68 o 
  -4   9   2      146.11      169.74     17.58 o 
  -3   9   2       89.75       77.43     12.29 o 
  -2   9   2        0.38        3.40      6.59 o 
  -1   9   2       42.28       33.14      9.91 o 
   0   9   2       41.64       53.01     11.09 o 
   1   9   2        3.00        5.88      6.35 o 
   2   9   2       20.60       24.44      8.39 o 
   3   9   2       19.72       45.12     12.59 o 
  -9  10   2       45.86       50.38     20.14 o 
  -8  10   2       31.15       30.85     10.56 o 
  -7  10   2       55.81       57.24     17.01 o 
  -6  10   2      403.78      408.87     28.62 o 
  -5  10   2       36.54       44.63     11.67 o 
  -4  10   2       37.12       52.53     11.57 o 
  -3  10   2       55.19       55.21     19.09 o 
  -2  10   2      440.04      442.31     28.67 o 
  -1  10   2        0.59        5.28      7.86 o 
   0  10   2      184.61      164.34     18.20 o 
   1  10   2       44.30       50.07      9.67 o 
   2  10   2        0.03        0.19      9.00 o 
  -7  11   2        0.05       -1.10      9.61 o 
  -6  11   2       75.72       95.21     15.47 o 
  -5  11   2        7.48       11.08      9.27 o 
  -4  11   2        0.07       15.27      9.42 o 
  -3  11   2        1.55        2.54      8.62 o 
  -2  11   2        0.30        0.19      8.84 o 
  -1  11   2       74.88       73.84     14.71 o 
   0  11   2        3.01        5.39      9.42 o 
   3 -12   3       51.79       55.68     24.83 o 
   4 -12   3      354.05      346.07     44.62 o 
  -1 -11   3        6.23        6.52     11.64 o 
   0 -11   3      201.79      208.92     21.15 o 
   1 -11   3        0.38        2.17     11.95 o 
   2 -11   3      294.42      297.49     37.35 o 
   3 -11   3      227.74      238.45     33.30 o 
   4 -11   3       45.66       50.62     18.31 o 
   5 -11   3      155.23      149.51     27.40 o 
   6 -11   3        0.00        3.36      8.34 o 
   7 -11   3      154.92      157.40     19.07 o 
  -3 -10   3        6.30        7.32     10.36 o 
  -2 -10   3       68.66       71.16     14.06 o 
  -1 -10   3      486.24      528.23     31.16 o 
   0 -10   3      421.32      434.08     27.60 o 
   1 -10   3      134.32      131.24     15.70 o 
   2 -10   3       67.19       57.65     12.33 o 
   3 -10   3      322.06      323.51     23.32 o 
   4 -10   3       55.09       58.38      9.98 o 
   5 -10   3      303.73      279.66     18.08 o 
   6 -10   3      276.03      264.66     22.28 o 
   7 -10   3        4.91        4.69      8.49 o 
   8 -10   3      576.53      629.56     51.46 o 
  -4  -9   3      284.29      260.44     35.26 o 
  -3  -9   3      178.96      210.39     20.00 o 
  -2  -9   3       28.34       20.17      9.24 o 
  -1  -9   3      773.70      750.75     34.54 o 
   0  -9   3        0.15        2.90      7.26 o 
   1  -9   3      886.84      801.83     33.96 o 
   2  -9   3      429.31      455.78     25.85 o 
   3  -9   3       44.50       47.11      8.71 o 
   4  -9   3       86.18       82.17     10.22 o 
   5  -9   3      187.16      185.43     14.25 o 
   6  -9   3      259.56      264.75     16.83 o 
   7  -9   3        5.84        4.15      6.09 o 
   8  -9   3        6.43        5.19      7.29 o 
  -5  -8   3      446.58      401.87     41.74 o 
  -4  -8   3        7.82       17.45     13.83 o 
  -3  -8   3        5.46        7.00      8.73 o 
  -2  -8   3       46.58       61.52     12.17 o 
  -1  -8   3       50.13       49.06     10.91 o 
   0  -8   3     1916.15     1947.18     50.28 o 
   1  -8   3      263.04      289.83     19.58 o 
   2  -8   3      426.63      380.17     18.22 o 
   3  -8   3        1.37        3.11      5.23 o 
   4  -8   3      341.35      241.33     73.39 o 
   5  -8   3       90.74       75.30      9.35 o 
   6  -8   3        5.03        9.47      6.24 o 
   7  -8   3      570.45      584.50     23.74 o 
   8  -8   3      252.91      230.10     16.11 o 
   9  -8   3        0.02       13.44     14.45 o 
  10  -8   3       34.81       69.00     20.15 o 
  -6  -7   3      347.67      320.01     36.42 o 
  -5  -7   3       21.41       15.53     14.14 o 
  -4  -7   3      304.80      309.87     22.01 o 
  -3  -7   3      118.43       99.09     13.28 o 
  -2  -7   3     1261.88     1308.33     40.85 o 
  -1  -7   3     1384.96     1443.75     41.38 o 
   0  -7   3       44.48       39.89      8.79 o 
   1  -7   3      713.98      707.13     36.65 o 
   2  -7   3       90.12       60.89     33.53 o 
   3  -7   3       89.83       52.11     32.45 o 
   4  -7   3       28.22       19.40     12.25 o 
   5  -7   3      608.56      552.27     26.01 o 
   6  -7   3      678.10      715.16     24.16 o 
   7  -7   3       13.02       19.31      7.13 o 
   8  -7   3       63.35       66.87     10.27 o 
   9  -7   3        8.45       26.70     14.27 o 
  10  -7   3       69.48       92.63     20.68 o 
  -7  -6   3       14.76       -8.15     11.61 o 
  -6  -6   3        7.70       31.58     13.76 o 
  -5  -6   3       53.90       59.98     16.23 o 
  -4  -6   3      177.29      173.30     15.99 o 
  -3  -6   3     1080.45     1119.44     36.63 o 
  -2  -6   3      120.56      119.86     12.89 o 
  -1  -6   3      346.40      338.65     20.94 o 
   0  -6   3      559.96      479.54     39.31 o 
   1  -6   3       23.96       10.92      8.90 o 
   2  -6   3     1728.75     1818.17     42.69 o 
   3  -6   3       65.92       43.70     21.94 o 
   4  -6   3      235.06      151.70     80.22 o 
   5  -6   3      150.56      166.17     11.26 o 
   6  -6   3     1333.08     1335.15     31.07 o 
   7  -6   3      106.34      124.15     11.02 o 
   8  -6   3        5.81        8.91      7.65 o 
   9  -6   3       43.08       48.94     10.86 o 
  10  -6   3        0.64       -0.99     11.21 o 
  11  -6   3       54.88      104.95     23.34 o 
  -8  -5   3        1.17        2.84     12.41 o 
  -7  -5   3      351.91      398.36     37.57 o 
  -6  -5   3       18.49       37.95     14.66 o 
  -5  -5   3      275.45      301.04     19.29 o 
  -4  -5   3      202.18      182.25     15.12 o 
  -3  -5   3       38.12       40.75      8.55 o 
  -2  -5   3      972.58      947.07     29.59 o 
  -1  -5   3        1.46        5.40      5.46 o 
   0  -5   3      147.29       94.66     34.04 o 
   1  -5   3      706.35      674.20     53.35 o 
   2  -5   3      438.57      441.79     14.58 o 
   3  -5   3        0.01        0.99      3.46 o 
   4  -5   3      273.09      164.86     86.15 o 
   5  -5   3        3.48        3.92      5.29 o 
   6  -5   3      525.03      515.17     34.85 o 
   7  -5   3       84.04       89.14      9.26 o 
   8  -5   3      121.09      115.76     13.92 o 
   9  -5   3       23.49       20.04      8.97 o 
  10  -5   3      200.00      224.22     31.05 o 
  11  -5   3        3.49       20.37     13.83 o 
  -9  -4   3       39.46       50.29     19.10 o 
  -8  -4   3        0.04       -1.60      8.82 o 
  -7  -4   3        2.07        6.69     12.02 o 
  -6  -4   3      113.06       85.30     18.06 o 
  -5  -4   3       53.44       37.82      8.32 o 
  -4  -4   3      549.06      533.31     22.45 o 
  -3  -4   3     1098.43     1103.07     41.76 o 
  -2  -4   3      179.70      176.80     12.48 o 
  -1  -4   3       37.59       35.49      6.15 o 
   0  -4   3        0.88        1.46      2.27 o 
   1  -4   3       56.25       66.70      5.57 o 
   2  -4   3      179.24      193.85      8.83 o 
   3  -4   3      404.66      340.89     12.18 o 
   4  -4   3      224.39      185.60     55.00 o 
   5  -4   3      591.78      520.15     16.71 o 
   6  -4   3      394.57      427.10     16.02 o 
   7  -4   3       93.13       78.31     11.47 o 
   8  -4   3      489.13      474.37     25.56 o 
   9  -4   3        7.58       16.97      9.25 o 
  10  -4   3       39.76       63.65     18.81 o 
  11  -4   3      183.40      207.35     31.91 o 
  -9  -3   3        0.73       10.69      9.20 o 
  -8  -3   3        3.43        1.42     11.22 o 
  -7  -3   3       59.69       67.10     16.32 o 
  -6  -3   3      689.74      629.14     39.26 o 
  -5  -3   3       13.51       15.32      6.77 o 
  -4  -3   3     1449.43     1271.42    155.62 o 
  -2  -3   3      570.44      707.14     29.06 o 
  -1  -3   3       83.81       45.42     22.59 o 
   0  -3   3     1336.69     1315.46     19.35 o 
   1  -3   3     1185.19     1258.28     18.29 o 
   2  -3   3       13.67       26.08      3.74 o 
   3  -3   3       66.59       41.56     13.58 o 
   4  -3   3     1578.12     1592.20     25.38 o 
   5  -3   3      129.23      157.86      8.97 o 
   6  -3   3      717.45      691.68     18.63 o 
   7  -3   3       93.66       90.79     12.77 o 
   8  -3   3       82.85       75.64     12.10 o 
   9  -3   3      261.57      287.92     30.38 o 
  10  -3   3       57.66       58.92     11.42 o 
  11  -3   3       16.89        8.85     12.99 o 
 -10  -2   3        1.82        5.82     12.00 o 
  -9  -2   3       72.72       63.57     18.41 o 
  -8  -2   3      205.83      209.47     30.88 o 
  -7  -2   3       35.22       62.40     14.10 o 
  -6  -2   3      239.84      231.97     13.60 o 
  -5  -2   3      328.33      287.64     14.44 o 
  -4  -2   3       32.41       31.70      5.81 o 
  -2  -2   3      662.46      701.15     25.48 o 
  -1  -2   3       13.95        7.68      2.39 o 
   0  -2   3      999.48      952.98     18.88 o 
   1  -2   3     1771.23     1844.91     31.62 o 
   2  -2   3      765.19      467.36    217.33 o 
   3  -2   3      591.16      637.46    102.93 o 
   4  -2   3      234.06      250.44      9.38 o 
   5  -2   3      714.92      702.62     15.90 o 
   6  -2   3      130.27      119.83     12.56 o 
   7  -2   3     1178.21     1260.03     39.13 o 
   8  -2   3       64.41       60.82     11.46 o 
   9  -2   3        5.16        7.39      8.87 o 
  10  -2   3      169.12      150.78     17.44 o 
  11  -2   3        1.01       14.25     14.48 o 
 -10  -1   3        3.95       11.10     14.19 o 
  -9  -1   3        0.30        1.96      9.64 o 
  -8  -1   3        2.63        5.98      7.04 o 
  -7  -1   3     1304.79     1301.69     39.40 o 
  -6  -1   3      392.91      383.46     38.53 o 
  -5  -1   3      108.33      107.41      8.59 o 
  -4  -1   3     1450.48     1350.74     26.13 o 
  -3  -1   3      607.83      344.66    307.54 o 
  -2  -1   3     1094.97     1038.94     27.55 o 
  -1  -1   3    32545.06    26276.08   4194.94 o 
   0  -1   3     5843.26     5799.81     44.67 o 
   1  -1   3     6134.87     5992.32    255.47 o 
   2  -1   3       70.59       75.16      5.15 o 
   3  -1   3      897.36      905.00     54.96 o 
   4  -1   3      369.43      407.00     14.98 o 
   5  -1   3       10.31       19.91      9.17 o 
   6  -1   3       29.57       15.71     10.56 o 
   7  -1   3      458.81      406.59     23.32 o 
   8  -1   3     1192.11     1120.81     40.70 o 
   9  -1   3        0.01        2.19      7.52 o 
  10  -1   3       48.68       38.41     10.57 o 
 -11   0   3       91.47       89.31     25.00 o 
 -10   0   3      227.37      210.87     30.64 o 
  -9   0   3      428.37      396.37     38.02 o 
  -8   0   3       21.44       30.04      8.51 o 
  -7   0   3      138.38      130.54     13.16 o 
  -6   0   3       48.81       45.47      5.79 o 
  -5   0   3     1011.17     1047.47     20.72 o 
  -4   0   3      219.80      245.16      9.26 o 
  -3   0   3      331.69      188.89     78.98 o 
  -2   0   3     5100.10     5192.65     69.15 o 
  -1   0   3      615.85      629.54      8.74 o 
   0   0   3      202.71      190.82      4.85 o 
   1   0   3       83.10       73.27      5.91 o 
   2   0   3     1715.34     1740.66     57.44 o 
   3   0   3      545.38      546.76     27.11 o 
   4   0   3      447.20      555.21     30.45 o 
   5   0   3      960.67      970.69     43.95 o 
   6   0   3      817.09      798.42     43.68 o 
   7   0   3      934.45      877.01     48.77 o 
   8   0   3      183.67      191.32     25.24 o 
   9   0   3       99.43      112.71     15.63 o 
  10   0   3        1.93        3.55      8.39 o 
 -11   1   3       19.48       11.29     11.75 o 
 -10   1   3        3.33       12.06     12.53 o 
  -9   1   3      101.66      102.09     21.06 o 
  -8   1   3      324.98      379.79     21.52 o 
  -7   1   3      228.18      248.98     12.21 o 
  -6   1   3       34.28       33.36      5.40 o 
  -5   1   3      571.57      629.08     15.60 o 
  -4   1   3       33.80       13.87      9.87 o 
  -3   1   3      245.75      267.21      9.60 o 
  -2   1   3    10074.53    10314.13     73.51 o 
  -1   1   3      139.74      128.66      6.38 o 
   0   1   3      314.81      304.15      7.83 o 
   1   1   3     6865.19     7007.38    170.17 o 
   2   1   3      963.16     1085.95     22.35 o 
   3   1   3      579.89      570.64     13.38 o 
   4   1   3       94.94      102.06     16.40 o 
   5   1   3      480.24      416.18     31.43 o 
   6   1   3      176.12      170.13     22.92 o 
   7   1   3      103.76       90.92     18.84 o 
   8   1   3       27.41       29.03     12.94 o 
   9   1   3       29.38       31.42     15.42 o 
  10   1   3        1.09       11.51      9.39 o 
 -11   2   3       39.18       40.00     17.13 o 
 -10   2   3      166.30      205.27     28.90 o 
  -9   2   3      394.08      381.93     37.01 o 
  -8   2   3      413.45      440.72     37.21 o 
  -7   2   3       33.42       34.71      6.31 o 
  -6   2   3       79.68       67.04      6.45 o 
  -5   2   3      969.71      731.28    317.43 o 
  -4   2   3      531.86      634.35     14.50 o 
  -3   2   3      773.48      748.00     19.10 o 
  -2   2   3     1528.18     1518.88     27.00 o 
  -1   2   3     1458.51     1232.25    121.69 o 
   0   2   3      248.54      227.85      8.24 o 
   1   2   3     2842.45     2870.82     39.84 o 
   2   2   3        0.01        2.39      3.15 o 
   3   2   3       40.24       41.75      7.50 o 
   4   2   3      917.44      931.06     19.13 o 
   5   2   3        0.35       11.41     11.99 o 
   6   2   3      274.39      308.22     31.21 o 
   7   2   3       14.29       11.95     11.50 o 
   8   2   3       40.57       55.60     16.40 o 
   9   2   3        7.06       17.60     14.95 o 
 -11   3   3        0.42       -1.17     12.32 o 
 -10   3   3      109.46      120.73     24.10 o 
  -9   3   3        0.22       -7.67     11.34 o 
  -8   3   3      349.23      374.60     20.96 o 
  -7   3   3       28.85       34.36      6.33 o 
  -6   3   3        2.97        3.80      3.51 o 
  -5   3   3       92.03      111.28     28.98 o 
  -4   3   3       83.21       80.08      5.51 o 
  -3   3   3     3099.17     3009.11     57.91 o 
  -2   3   3     1392.79     1475.98     29.62 o 
  -1   3   3     2111.84     2129.41     43.33 o 
   0   3   3     1034.45     1117.28     20.66 o 
   1   3   3       76.91       91.91      6.95 o 
   2   3   3      105.98       82.48      6.93 o 
   3   3   3        5.62        3.38      3.82 o 
   4   3   3        2.43        0.29      5.09 o 
   5   3   3        4.31        5.28     10.94 o 
   6   3   3      354.71      405.31     37.06 o 
   7   3   3       38.47       35.72     14.30 o 
   8   3   3        0.56       14.15     13.73 o 
   9   3   3        8.82        5.39     14.70 o 
 -11   4   3       79.54       70.27     20.97 o 
 -10   4   3      164.45      181.75     27.62 o 
  -9   4   3      460.15      449.53     39.77 o 
  -8   4   3       15.65        9.75      7.00 o 
  -7   4   3      265.43      201.45     57.42 o 
  -6   4   3        4.42        3.53      3.98 o 
  -5   4   3     1084.98     1143.92     36.27 o 
  -4   4   3      420.37      461.62     13.86 o 
  -3   4   3      464.70      530.37     20.57 o 
  -2   4   3      571.64      639.16     22.80 o 
  -1   4   3     4764.64     5005.63     61.71 o 
   0   4   3      391.10      442.04     18.39 o 
   1   4   3      785.49      869.29     28.51 o 
   2   4   3       35.17       50.71      6.67 o 
   3   4   3       11.50       11.98      5.21 o 
   4   4   3       11.76       17.63      7.59 o 
   5   4   3       39.20       40.36     14.74 o 
   6   4   3       64.64       75.68     18.38 o 
   7   4   3      270.35      237.97     31.68 o 
   8   4   3        0.54        3.92     13.05 o 
 -11   5   3       17.35       31.11     14.11 o 
 -10   5   3       42.04       48.97     16.27 o 
  -9   5   3        0.53        5.04     12.52 o 
  -8   5   3       23.11       18.82      8.34 o 
  -7   5   3      205.42      179.95     16.12 o 
  -6   5   3      212.17      215.12     11.52 o 
  -5   5   3       75.58       67.02      7.10 o 
  -4   5   3      262.93      259.17     11.88 o 
  -3   5   3      370.04      419.11     20.12 o 
  -2   5   3      809.92      803.70     26.86 o 
  -1   5   3      149.02      149.85     12.34 o 
   0   5   3      446.31      428.50     20.07 o 
   1   5   3      287.18      255.58     13.53 o 
   2   5   3        6.24        6.56      5.33 o 
   3   5   3       31.45       37.62      7.33 o 
   4   5   3       65.52       67.11     12.09 o 
   5   5   3        2.69       -6.61     10.16 o 
   6   5   3      379.84      321.26     36.02 o 
   7   5   3        0.40       17.20     14.20 o 
 -11   6   3       11.77       23.66     13.01 o 
 -10   6   3        1.07       13.45     11.88 o 
  -9   6   3        1.49        7.90      8.86 o 
  -8   6   3      279.39      268.34     20.80 o 
  -7   6   3      149.18      150.01     15.74 o 
  -6   6   3      347.05      332.05     15.28 o 
  -5   6   3      400.03      393.35     16.14 o 
  -4   6   3      188.82      201.46     16.25 o 
  -3   6   3       23.33       26.99      8.05 o 
  -2   6   3      409.01      394.01     21.03 o 
  -1   6   3       53.87       45.26      9.22 o 
   0   6   3      338.51      314.76     26.27 o 
   1   6   3       10.76        6.67      5.70 o 
   2   6   3       97.78       76.11      9.45 o 
   3   6   3       92.02       99.65     10.75 o 
   4   6   3        1.11        0.09      7.47 o 
   5   6   3       13.92       12.72     13.27 o 
   6   6   3        0.01        1.14     13.21 o 
 -11   7   3        0.21        6.48     14.09 o 
 -10   7   3        3.12       16.03     12.91 o 
  -9   7   3       49.50       47.49     11.73 o 
  -8   7   3      113.24      112.34     14.85 o 
  -7   7   3       64.76       67.67     12.22 o 
  -6   7   3        5.38        7.36      7.40 o 
  -5   7   3        6.65        7.17      7.66 o 
  -4   7   3      186.76      178.27     16.48 o 
  -3   7   3      279.11      278.12     19.59 o 
  -2   7   3      355.36      369.52     22.07 o 
  -1   7   3      102.48      107.71     13.28 o 
   0   7   3       62.41       49.08      9.96 o 
   1   7   3      508.65      491.02     21.35 o 
   2   7   3      170.21      169.61     13.62 o 
   3   7   3       64.01       76.37     25.04 o 
   4   7   3       33.09       48.31     11.76 o 
   5   7   3       87.97      118.49     25.13 o 
   6   7   3      292.87      282.82     40.58 o 
 -10   8   3      406.52      389.01     40.04 o 
  -9   8   3       23.62       22.33      9.18 o 
  -8   8   3      103.82      107.46     15.18 o 
  -7   8   3       80.31       67.15     12.45 o 
  -6   8   3      137.58      145.89     16.38 o 
  -5   8   3       50.69       39.75     10.41 o 
  -4   8   3       17.82       28.39      9.44 o 
  -3   8   3      254.88      275.61     20.61 o 
  -2   8   3      336.34      312.64     22.06 o 
  -1   8   3      623.75      610.90     30.32 o 
   0   8   3       48.65       48.38     10.00 o 
   1   8   3       26.61       16.60      6.98 o 
   2   8   3       91.91      106.93     12.00 o 
   3   8   3      104.88       88.83     14.83 o 
   4   8   3      242.92      283.77     25.74 o 
 -10   9   3      127.67      122.43     17.17 o 
  -9   9   3       27.90       38.83     11.44 o 
  -8   9   3       99.26      101.20     14.90 o 
  -7   9   3       62.93       59.92     12.46 o 
  -6   9   3       66.96       65.07     12.77 o 
  -5   9   3       28.12       45.34     11.43 o 
  -4   9   3       38.50       32.16     10.43 o 
  -3   9   3      373.40      363.56     25.11 o 
  -2   9   3       46.14       40.59     10.15 o 
  -1   9   3       17.76       26.03      9.19 o 
   0   9   3      119.19      130.46     13.01 o 
   1   9   3       82.97       97.44     15.89 o 
   2   9   3       76.17       78.36     14.12 o 
   3   9   3        9.46        6.91      9.58 o 
  -9  10   3       66.27       89.90     15.83 o 
  -8  10   3       19.20       16.71     10.39 o 
  -7  10   3      145.73      171.73     19.35 o 
  -6  10   3       58.49       73.70     13.79 o 
  -5  10   3       19.38       24.49      9.81 o 
  -4  10   3      221.81      236.63     21.62 o 
  -3  10   3        0.01        8.02      7.97 o 
  -2  10   3      385.39      387.52     27.35 o 
  -1  10   3        5.28        7.51      7.87 o 
   0  10   3        0.26       10.67      7.36 o 
   1  10   3      134.81      146.60     14.36 o 
  -7  11   3        0.22       13.81      9.89 o 
  -6  11   3      295.85      302.88     26.36 o 
  -5  11   3       18.67       36.04     11.43 o 
  -4  11   3      115.34      169.77     19.79 o 
  -3  11   3      103.40      104.00     15.77 o 
  -2  11   3        4.92       14.10      8.93 o 
  -1  11   3       90.22      101.38     13.33 o 
  -1 -11   4      522.59      584.08     50.29 o 
   0 -11   4        3.47        8.27     12.69 o 
   1 -11   4        0.77       -4.55     11.31 o 
   2 -11   4        4.78        3.03     12.64 o 
   3 -11   4       36.77       52.80     19.33 o 
   4 -11   4       23.54       38.81     18.69 o 
   5 -11   4      145.04      134.81     17.33 o 
   6 -11   4        0.01        4.98      9.59 o 
   7 -11   4      140.13      155.02     19.41 o 
  -3 -10   4        6.95       20.49     10.47 o 
  -2 -10   4       96.40      110.89     15.92 o 
  -1 -10   4        8.83       23.62     10.35 o 
   0 -10   4       36.70       42.77     10.75 o 
   1 -10   4       14.36       14.01      8.40 o 
   2 -10   4       43.02       13.14     21.54 o 
   3 -10   4      156.09      113.64     24.00 o 
   4 -10   4        0.78        6.37      8.76 o 
   5 -10   4       97.23       94.05     14.69 o 
   6 -10   4        2.20        2.11      7.10 o 
   7 -10   4        5.71        6.01      8.75 o 
   8 -10   4        5.68        5.51      8.46 o 
  -4  -9   4        2.26        9.76     14.40 o 
  -3  -9   4        2.61        3.51      8.04 o 
  -2  -9   4       12.19       30.50     10.15 o 
  -1  -9   4        4.68       14.80      9.04 o 
   0  -9   4       30.08       31.86      9.58 o 
   1  -9   4       89.44       41.79     27.00 o 
   2  -9   4       39.49       16.81      9.91 o 
   3  -9   4       29.10       29.43      7.21 o 
   4  -9   4        6.11        1.93      5.83 o 
   5  -9   4        2.50       11.00      6.22 o 
   6  -9   4      175.23      146.38     12.71 o 
   7  -9   4       32.66       37.06      9.91 o 
   8  -9   4       83.68       99.21     15.40 o 
  -5  -8   4       93.74       99.23     22.89 o 
  -4  -8   4        4.90       14.64      9.31 o 
  -3  -8   4       22.04       33.40      9.92 o 
  -2  -8   4      685.39      676.35     34.19 o 
  -1  -8   4        7.25       11.63      8.01 o 
   0  -8   4        2.20        4.32      7.32 o 
   1  -8   4       46.26       10.90     18.73 o 
   2  -8   4        0.50        0.45      4.59 o 
   3  -8   4      329.73      321.95     16.49 o 
   4  -8   4       33.05       32.40      7.10 o 
   5  -8   4      179.34      171.26     13.01 o 
   6  -8   4       11.93       12.41      6.07 o 
   7  -8   4      200.75      156.94     32.58 o 
   8  -8   4      438.46      397.05     20.84 o 
   9  -8   4       19.33       31.83     15.92 o 
  -6  -7   4       98.15       92.93     22.30 o 
  -5  -7   4      158.65      161.94     25.63 o 
  -4  -7   4       42.03       49.43     15.47 o 
  -3  -7   4      578.80      573.50     28.46 o 
  -2  -7   4      288.69      325.92     21.36 o 
  -1  -7   4      901.19      946.40     33.57 o 
   0  -7   4      387.80      199.39    187.37 o 
   1  -7   4       24.32       18.22      5.85 o 
   2  -7   4       47.52       39.94      6.79 o 
   3  -7   4      981.38     1004.76     27.92 o 
   4  -7   4      266.94      294.39     15.13 o 
   5  -7   4      309.14      316.09     16.02 o 
   6  -7   4      421.27      267.05    111.49 o 
   7  -7   4       38.28       48.82      8.92 o 
   8  -7   4       28.19       36.63     10.12 o 
   9  -7   4        1.96        6.25      7.48 o 
  10  -7   4      202.05      213.72     29.77 o 
  -7  -6   4       25.81       36.45     18.04 o 
  -6  -6   4        1.16        8.60     12.90 o 
  -5  -6   4        3.40        2.77     10.10 o 
  -4  -6   4      203.04      231.99     24.83 o 
  -3  -6   4      302.28      301.41     20.03 o 
  -2  -6   4        7.55        9.58      7.34 o 
  -1  -6   4     1170.89     1189.14     34.25 o 
   0  -6   4       23.54       14.00      4.62 o 
   1  -6   4     2148.92     2117.90    109.86 o 
   2  -6   4      303.02      275.94     13.15 o 
   3  -6   4      168.75      155.98     10.66 o 
   4  -6   4     2073.29     1948.55    108.46 o 
   5  -6   4      153.55      123.76     10.38 o 
   6  -6   4      384.23      318.60     52.19 o 
   7  -6   4      222.52      219.85     14.30 o 
   8  -6   4       12.37       11.21      8.02 o 
   9  -6   4      197.48      249.82     20.69 o 
  10  -6   4        9.05       27.44     15.61 o 
  -8  -5   4       14.42       32.12     14.14 o 
  -7  -5   4        1.82       22.36     12.64 o 
  -6  -5   4        8.48       16.22     11.29 o 
  -5  -5   4      223.34      228.08     17.14 o 
  -4  -5   4      151.50      133.85     18.16 o 
  -3  -5   4      593.56      585.68     34.72 o 
  -2  -5   4      270.99      280.76     16.43 o 
  -1  -5   4        5.87        1.88      4.06 o 
   0  -5   4      423.31      426.59     14.66 o 
   1  -5   4       47.96       47.09      5.80 o 
   2  -5   4     1693.44     1664.97     36.35 o 
   3  -5   4      739.67      737.42     19.17 o 
   4  -5   4     4526.50     4807.75     52.44 o 
   5  -5   4     1295.95      913.30    410.87 o 
   6  -5   4      171.37      159.49     11.98 o 
   7  -5   4      296.63      289.13     15.12 o 
   8  -5   4      149.88      157.38     15.89 o 
   9  -5   4      135.17      147.38     16.34 o 
  10  -5   4      211.01      217.54     30.49 o 
  11  -5   4       11.21       37.10     18.35 o 
  -8  -4   4       40.35       66.11     16.85 o 
  -7  -4   4      107.93      120.36     21.34 o 
  -6  -4   4       59.26       55.53     14.90 o 
  -5  -4   4      751.81      772.29     28.20 o 
  -4  -4   4      376.22      331.07     24.82 o 
  -3  -4   4      240.69      263.39     22.14 o 
  -2  -4   4     1324.42     1356.58     82.13 o 
  -1  -4   4      127.22       79.76     22.97 o 
   0  -4   4      117.43      109.19      6.84 o 
   1  -4   4       57.57       75.15      5.73 o 
   2  -4   4      293.76      328.61     11.18 o 
   3  -4   4     7044.71     7501.89     59.93 o 
   4  -4   4     2587.28     2157.71    465.22 o 
   5  -4   4      111.05      100.44      8.39 o 
   6  -4   4     1288.45     1290.91     27.41 o 
   7  -4   4       34.53       34.41      8.84 o 
   8  -4   4      337.86      357.71     22.84 o 
   9  -4   4      190.84      165.23     17.36 o 
  10  -4   4       58.43       59.03     12.60 o 
  11  -4   4       63.25       89.15     22.31 o 
  -9  -3   4       22.16       24.12     14.84 o 
  -8  -3   4       24.71       25.50     12.18 o 
  -7  -3   4       16.11       18.84     11.84 o 
  -6  -3   4     1513.39     1408.10     56.58 o 
  -5  -3   4     1287.13     1303.93     40.91 o 
  -3  -3   4     3788.38     4117.65     76.96 o 
  -2  -3   4      291.24      298.93     19.92 o 
  -1  -3   4       19.53       23.85      3.69 o 
   0  -3   4      281.48      302.64     13.53 o 
   1  -3   4      360.01      355.15     11.64 o 
   2  -3   4     1829.61     1867.47     24.03 o 
   3  -3   4       61.20       39.27     22.86 o 
   4  -3   4      591.28      337.95    164.12 o 
   5  -3   4      119.73      115.01      7.96 o 
   6  -3   4     1135.98     1026.32     66.91 o 
   7  -3   4      862.05      868.22     32.75 o 
   8  -3   4        1.98        1.40      7.25 o 
   9  -3   4      281.11      316.06     23.30 o 
  10  -3   4       16.81       23.01      9.36 o 
 -10  -2   4      102.38      135.53     26.27 o 
  -9  -2   4       20.03       14.51     11.56 o 
  -8  -2   4      264.81      249.63     20.25 o 
  -7  -2   4      610.64      575.31     36.34 o 
  -6  -2   4      275.80      265.31     15.31 o 
  -5  -2   4     2011.53     1985.20     58.80 o 
  -4  -2   4       17.75       39.85      6.01 o 
  -3  -2   4     2650.05     2808.15     57.26 o 
  -2  -2   4      178.01      163.44     13.49 o 
  -1  -2   4       26.64       18.40      3.64 o 
   0  -2   4     4573.90     4714.97     35.02 o 
   1  -2   4      379.45      419.01      8.29 o 
   2  -2   4      644.48      427.36    178.30 o 
   3  -2   4      290.23      229.37     54.05 o 
   4  -2   4       99.22      152.68     12.47 o 
   5  -2   4     1347.90     1411.26     22.42 o 
   6  -2   4      467.62      437.41     24.22 o 
   7  -2   4      171.70      171.59     15.90 o 
   8  -2   4       12.78        2.74      8.10 o 
   9  -2   4       14.85        9.07      7.82 o 
  10  -2   4        6.81       18.89      9.77 o 
 -10  -1   4       36.99       57.25     17.42 o 
  -9  -1   4        1.90       -2.07      9.58 o 
  -8  -1   4        5.87       11.53      8.40 o 
  -7  -1   4       54.59       51.61     10.64 o 
  -6  -1   4     1453.23     1413.87     31.08 o 
  -5  -1   4      196.13      213.92     10.36 o 
  -4  -1   4     1356.79     1031.55    230.99 o 
  -3  -1   4      146.52      139.95     11.99 o 
  -2  -1   4      814.17      746.56     21.02 o 
  -1  -1   4      356.10      216.25     88.89 o 
   0  -1   4      490.14      488.82     12.69 o 
   1  -1   4     2810.78     2851.10     32.33 o 
   2  -1   4     2262.52     2394.49     57.31 o 
   3  -1   4       41.61       41.78      4.61 o 
   4  -1   4      609.82      603.90     21.19 o 
   5  -1   4      126.89      159.31     19.18 o 
   6  -1   4      997.23      937.90     47.05 o 
   7  -1   4        5.39        1.01      7.67 o 
   8  -1   4        1.82        3.92      8.32 o 
   9  -1   4        9.17       11.98      9.00 o 
  10  -1   4       17.08       24.78      9.39 o 
 -11   0   4       20.60       19.07     15.11 o 
 -10   0   4       53.35       65.12     19.59 o 
  -9   0   4      154.04      166.45     25.71 o 
  -8   0   4      354.31      365.42     34.13 o 
  -7   0   4      287.76      293.16     13.48 o 
  -6   0   4      589.70      613.49     17.66 o 
  -5   0   4      591.65      589.10     15.66 o 
  -4   0   4     1551.61     1072.62    517.55 o 
  -3   0   4      436.99      407.00      9.76 o 
  -2   0   4      388.24      404.81      8.15 o 
  -1   0   4      154.70      157.89      5.24 o 
   0   0   4    13531.07    13105.39    190.63 o 
   1   0   4     1280.16     1301.75     16.45 o 
   2   0   4      119.04      122.94      7.34 o 
   3   0   4     1286.19     1180.73     41.81 o 
   4   0   4      601.16      571.65     32.42 o 
   5   0   4       60.89       56.95     14.56 o 
   6   0   4      189.72      174.83     22.62 o 
   7   0   4      190.21      172.42     24.06 o 
   8   0   4       11.53       31.68     14.06 o 
   9   0   4        0.47       -7.88      7.88 o 
  10   0   4      107.61       97.10     15.61 o 
 -11   1   4       32.94       47.48     18.25 o 
 -10   1   4      358.95      357.94     38.83 o 
  -9   1   4       36.42       40.46     15.09 o 
  -8   1   4       50.60       54.40     16.71 o 
  -7   1   4      330.55      335.67     14.20 o 
  -6   1   4     1683.98     1697.22     35.64 o 
  -5   1   4       38.12       24.06      9.64 o 
  -4   1   4      732.75      688.38     13.40 o 
  -3   1   4      499.68      473.41     15.86 o 
  -2   1   4     3488.71     3624.14     41.30 o 
  -1   1   4       47.03       64.67      4.15 o 
   0   1   4      225.31      227.76      7.52 o 
   1   1   4       10.65       11.73      2.91 o 
   2   1   4     1306.40     1437.87     20.03 o 
   3   1   4      227.21      258.38     10.36 o 
   4   1   4      246.37      240.91     23.30 o 
   5   1   4      381.02      420.66     32.76 o 
   6   1   4       84.89       90.14     18.19 o 
   7   1   4        5.89        9.40     11.91 o 
   8   1   4      271.49      294.00     32.61 o 
   9   1   4        1.38       15.14     11.63 o 
 -11   2   4      136.05      110.80     24.07 o 
 -10   2   4       54.36       47.69     16.95 o 
  -9   2   4      174.53      167.19     25.44 o 
  -8   2   4       11.44       22.79      7.49 o 
  -7   2   4      547.24      548.38     20.29 o 
  -6   2   4       40.72       41.13      5.04 o 
  -5   2   4     1089.82     1036.57     30.05 o 
  -4   2   4      542.24      562.24     10.95 o 
  -3   2   4     1093.56     1118.70     26.17 o 
  -2   2   4       26.82       26.46      3.28 o 
  -1   2   4     1444.60     1278.84    166.07 o 
   0   2   4      743.84      793.51     15.86 o 
   1   2   4       29.47       32.13      4.43 o 
   2   2   4      806.86      792.80     17.33 o 
   3   2   4     1128.73     1250.48     50.05 o 
   4   2   4        7.51        0.55     10.79 o 
   5   2   4      143.57      115.50     21.10 o 
   6   2   4       77.68       78.28     17.65 o 
   7   2   4       30.76       41.11     15.49 o 
   8   2   4        2.34        2.15     11.88 o 
   9   2   4        8.50       -0.81     14.03 o 
 -11   3   4       49.87       58.90     17.88 o 
 -10   3   4        2.87       10.73     11.53 o 
  -9   3   4        0.67        5.50     10.43 o 
  -8   3   4       75.26       87.84     11.94 o 
  -7   3   4       27.39       19.63      7.42 o 
  -6   3   4      114.64      123.22      7.74 o 
  -5   3   4      335.14      322.58     17.34 o 
  -4   3   4      147.89      136.99      6.53 o 
  -3   3   4       11.73        9.50      5.21 o 
  -2   3   4     5481.24     5804.31     63.67 o 
  -1   3   4     2379.08     2409.31     38.96 o 
   0   3   4      255.86      292.79     11.30 o 
   1   3   4       17.68       11.18      4.22 o 
   2   3   4        5.20       13.02      4.41 o 
   3   3   4      624.73      641.53     28.47 o 
   4   3   4      309.97      298.05     20.17 o 
   5   3   4      330.18      321.63     32.80 o 
   6   3   4       12.62       11.56     10.80 o 
   7   3   4       36.09       32.56     14.26 o 
   8   3   4       29.19       36.82     15.36 o 
 -11   4   4       15.79       18.02     14.15 o 
 -10   4   4      173.86      154.91     25.91 o 
  -9   4   4       85.79       69.41     18.13 o 
  -8   4   4      408.35      288.02     78.18 o 
  -7   4   4        1.60       -1.85      6.70 o 
  -6   4   4       44.95       47.46      5.67 o 
  -5   4   4      480.95      471.65     13.96 o 
  -4   4   4      259.72      249.82     15.57 o 
  -3   4   4       25.35       22.16      6.34 o 
  -2   4   4      178.02      196.53     12.97 o 
  -1   4   4      692.49      638.81     22.34 o 
   0   4   4      685.14      736.56     19.61 o 
   1   4   4      100.23       95.88      8.26 o 
   2   4   4      968.75      985.33     24.36 o 
   3   4   4      322.69      318.00     14.96 o 
   4   4   4        0.68        6.13      6.73 o 
   5   4   4      237.92      186.76     25.98 o 
   6   4   4       62.09       48.84     17.18 o 
   7   4   4       76.65       66.85     19.32 o 
   8   4   4       70.31       45.97     18.64 o 
 -11   5   4       49.71       29.60     16.24 o 
 -10   5   4      111.16       95.89     20.75 o 
  -9   5   4        6.09        4.94      7.63 o 
  -8   5   4      220.38      238.71     19.08 o 
  -7   5   4        1.77        4.71      7.86 o 
  -6   5   4      921.76      863.36     21.53 o 
  -5   5   4      323.30      335.30     13.39 o 
  -4   5   4      167.55      140.77     13.06 o 
  -3   5   4      124.97      119.83     11.83 o 
  -2   5   4     1646.96     1833.28     41.58 o 
  -1   5   4        0.16        5.78      5.68 o 
   0   5   4        2.84        1.54      4.77 o 
   1   5   4       89.97       76.58      8.61 o 
   2   5   4       46.99       46.01      7.75 o 
   3   5   4      286.01      280.76     16.50 o 
   4   5   4      384.93      371.17     24.88 o 
   5   5   4        7.27       19.52     12.45 o 
   6   5   4      630.92      658.96     52.45 o 
   7   5   4       43.05       36.65     17.27 o 
 -11   6   4        2.40        6.60     11.85 o 
 -10   6   4        2.80       -3.98     11.12 o 
  -9   6   4        7.80       10.86      8.41 o 
  -8   6   4       53.62       45.71     10.38 o 
  -7   6   4       18.10       15.85      9.32 o 
  -6   6   4      904.64      914.68     37.74 o 
  -5   6   4      940.32      922.29     34.08 o 
  -4   6   4      148.15      159.53     15.02 o 
  -3   6   4      522.71      464.89     23.32 o 
  -2   6   4       47.58       35.70      8.84 o 
  -1   6   4        0.58       -4.05      5.91 o 
   0   6   4     1391.79     1261.06     30.87 o 
   1   6   4        8.18        6.44      6.31 o 
   2   6   4     1878.41     1632.78    117.24 o 
   3   6   4       56.26       51.77     11.18 o 
   4   6   4        6.75       11.90      8.52 o 
   5   6   4       92.05       91.59     22.24 o 
   6   6   4      395.84      430.13     44.44 o 
 -11   7   4       64.72       88.19     22.45 o 
 -10   7   4       76.81       80.27     18.75 o 
  -9   7   4       15.75       31.29     11.01 o 
  -8   7   4       56.90       54.36     12.15 o 
  -7   7   4      163.25      149.87     16.44 o 
  -6   7   4       93.59       97.46     13.80 o 
  -5   7   4      359.69      329.17     22.17 o 
  -4   7   4       83.80       74.15     12.58 o 
  -3   7   4      575.59      546.07     27.18 o 
  -2   7   4        0.11        2.23      6.89 o 
  -1   7   4        5.20        7.48      7.33 o 
   0   7   4      531.46      479.08     20.93 o 
   1   7   4       52.48       56.66      8.84 o 
   2   7   4      194.79      198.61     14.67 o 
   3   7   4       66.17       71.21     13.94 o 
   4   7   4       12.55       27.32     10.59 o 
   5   7   4      277.13      244.88     34.36 o 
 -10   8   4        0.01       -4.50      8.36 o 
  -9   8   4      303.68      332.58     25.57 o 
  -8   8   4       85.07       86.86     14.28 o 
  -7   8   4      267.80      273.62     22.45 o 
  -6   8   4       41.54       53.47     11.64 o 
  -5   8   4        3.28        5.02      7.57 o 
  -4   8   4       75.01       92.25     13.56 o 
  -3   8   4      647.27      560.25     29.28 o 
  -2   8   4      210.50      186.05     17.67 o 
  -1   8   4      885.05      878.38     36.31 o 
   0   8   4        4.48       10.85      6.28 o 
   1   8   4       79.52       83.70     10.90 o 
   2   8   4       14.04       17.17     10.55 o 
   3   8   4       39.26       58.31     12.54 o 
   4   8   4        6.88       14.80      9.66 o 
 -10   9   4      107.68      119.73     17.20 o 
  -9   9   4       10.31       16.62      9.53 o 
  -8   9   4      388.80      421.12     33.13 o 
  -7   9   4      247.99      277.43     23.67 o 
  -6   9   4      298.47      309.12     32.80 o 
  -5   9   4      131.30      104.52     15.31 o 
  -4   9   4      141.20      157.47     17.29 o 
  -3   9   4      309.86      271.05     22.14 o 
  -2   9   4        0.98       -3.54      7.63 o 
  -1   9   4      200.21      190.32     15.13 o 
   0   9   4       73.39       77.86     10.94 o 
   1   9   4        6.53       11.99      6.67 o 
   2   9   4        0.26       10.95      8.87 o 
   3   9   4       15.98       31.30     14.57 o 
  -9  10   4      259.56      263.71     38.32 o 
  -8  10   4       18.31       33.35     10.96 o 
  -7  10   4      310.64      337.80     26.89 o 
  -6  10   4      136.19      135.02     25.86 o 
  -5  10   4       65.85       62.55     14.89 o 
  -4  10   4      122.40      141.67     17.93 o 
  -3  10   4      162.60      172.62     19.00 o 
  -2  10   4       99.16       95.02     14.67 o 
  -1  10   4       40.52       47.63     11.31 o 
   0  10   4       17.78       28.69      9.47 o 
   1  10   4       22.98       30.84     12.42 o 
  -7  11   4      186.67      160.00     24.87 o 
  -6  11   4        5.97        9.39     10.02 o 
  -5  11   4        0.05        9.02      8.58 o 
  -4  11   4        0.06       10.23      9.30 o 
  -3  11   4        0.12        0.02      9.62 o 
  -2  11   4        2.74        8.13      6.84 o 
  -1  11   4        4.69        3.26      7.97 o 
  -1 -11   5        0.37       10.01     12.40 o 
   0 -11   5        1.30        2.24     15.31 o 
   1 -11   5        3.15        2.88     12.97 o 
   2 -11   5        7.09        8.61     14.32 o 
   3 -11   5      164.72      178.43     30.42 o 
   4 -11   5        3.71        1.42      7.63 o 
   5 -11   5       66.37       56.44     13.23 o 
   6 -11   5       18.18       26.44     10.21 o 
   7 -11   5      305.83      313.59     26.06 o 
  -3 -10   5      106.48      126.41     23.41 o 
  -2 -10   5       10.09       12.84     14.23 o 
  -1 -10   5       12.23       13.55     12.54 o 
   0 -10   5       27.29       20.33     13.94 o 
   1 -10   5        4.78       11.33     12.15 o 
   2 -10   5      114.98      117.48     23.63 o 
   3 -10   5      281.33      312.31     24.76 o 
   4 -10   5       26.48       31.30     10.58 o 
   5 -10   5      104.62      104.14     15.53 o 
   6 -10   5        2.67       -0.55      7.97 o 
   7 -10   5       81.51       89.60     14.17 o 
   8 -10   5       52.39       69.24     13.32 o 
  -4  -9   5       39.48       41.12     17.71 o 
  -3  -9   5        5.46        5.88     12.37 o 
  -2  -9   5        1.44        4.58      8.57 o 
  -1  -9   5       41.02       62.00     11.94 o 
   0  -9   5      355.47      170.27    160.46 o 
   1  -9   5     1354.81     1362.03     43.23 o 
   2  -9   5        3.93        5.34      5.74 o 
   3  -9   5      474.69      456.49     27.71 o 
   4  -9   5        2.85        6.75     21.52 o 
   5  -9   5        0.27        4.37      6.28 o 
   6  -9   5      614.06      602.46     31.87 o 
   7  -9   5       56.52       59.67     12.08 o 
   8  -9   5      476.33      469.27     28.90 o 
  -5  -8   5      142.21      148.16     26.22 o 
  -4  -8   5        1.08        4.76     11.07 o 
  -3  -8   5       15.76        9.37     12.34 o 
  -2  -8   5       81.38      101.17     14.44 o 
  -1  -8   5     1867.65     1651.37    249.35 o 
   0  -8   5        0.05       -0.80      6.61 o 
   1  -8   5      262.75      271.83     15.39 o 
   2  -8   5      475.39      487.63     20.38 o 
   3  -8   5        0.65        2.57      5.43 o 
   4  -8   5      706.90      726.04     24.34 o 
   5  -8   5       30.73       33.72      7.32 o 
   6  -8   5       38.48       48.78      8.58 o 
   7  -8   5       61.18       78.33     12.38 o 
   8  -8   5        3.61        3.05      9.28 o 
   9  -8   5      665.78      734.37     50.24 o 
  -7  -7   5       61.35       88.19     23.40 o 
  -6  -7   5       19.75       25.23     14.66 o 
  -5  -7   5       19.70       29.78     14.82 o 
  -4  -7   5      236.76      240.98     27.63 o 
  -3  -7   5       12.24       12.80     12.84 o 
  -2  -7   5      876.72      877.34     33.52 o 
  -1  -7   5      270.57      109.90    120.08 o 
   0  -7   5     1737.87     1779.32     43.29 o 
   1  -7   5     1119.30     1133.98     28.14 o 
   2  -7   5      629.94      632.16     20.86 o 
   3  -7   5      365.87      375.36     16.24 o 
   4  -7   5       39.24       48.98      7.25 o 
   5  -7   5      165.75      171.02     12.24 o 
   6  -7   5       56.78       64.10      8.89 o 
   7  -7   5      371.96      215.22     58.94 o 
   8  -7   5      143.28      151.28     16.09 o 
   9  -7   5       32.80       35.14     14.13 o 
  -7  -6   5       12.09       11.60     13.39 o 
  -6  -6   5       95.99      117.00     21.07 o 
  -5  -6   5       26.60       31.36      9.09 o 
  -4  -6   5       29.91       44.89     13.77 o 
  -3  -6   5       52.08       68.20     15.62 o 
  -2  -6   5      731.47      709.01     27.96 o 
  -1  -6   5     2023.02     1954.14    144.22 o 
   0  -6   5      157.63      160.33     10.63 o 
   1  -6   5      582.57      567.36     18.06 o 
   2  -6   5      438.95      419.94     15.45 o 
   3  -6   5      635.00      595.78     18.65 o 
   4  -6   5     1265.14     1295.62     39.31 o 
   5  -6   5      120.61      115.16     10.01 o 
   6  -6   5     1434.02     1156.87    307.69 o 
   7  -6   5       53.44       43.50     15.20 o 
   8  -6   5      302.80      305.56     21.54 o 
   9  -6   5       46.53       74.83     12.37 o 
  10  -6   5      136.50      153.31     26.06 o 
  -8  -5   5      143.82      181.74     26.94 o 
  -7  -5   5       75.67       53.76     16.05 o 
  -6  -5   5        3.99        4.39     11.38 o 
  -5  -5   5       86.61       98.20     12.39 o 
  -4  -5   5      156.25      145.91     20.07 o 
  -3  -5   5      965.29      993.56     45.89 o 
  -2  -5   5       63.22       50.40      8.30 o 
  -1  -5   5        4.20       12.48      4.60 o 
   0  -5   5        1.33        2.37      3.43 o 
   1  -5   5      321.00      371.17     12.99 o 
   2  -5   5     3893.70     4147.49     48.42 o 
   3  -5   5     1345.56     1321.83     25.43 o 
   4  -5   5     1385.98     1506.42     28.85 o 
   5  -5   5     1135.01      801.03    314.71 o 
   6  -5   5     1381.12      926.26    401.28 o 
   7  -5   5       11.17       12.62      7.73 o 
   8  -5   5      174.85      152.28     15.67 o 
   9  -5   5      271.80      292.71     22.42 o 
  10  -5   5       17.63       19.94     10.00 o 
  -9  -4   5      116.60      125.36     26.01 o 
  -8  -4   5        3.97        3.00     10.56 o 
  -7  -4   5      236.91      294.88     29.77 o 
  -6  -4   5      141.00      146.91     21.03 o 
  -5  -4   5       48.33       49.61     10.02 o 
  -4  -4   5       81.37       73.42     13.96 o 
  -1  -4   5     1023.67     1150.93     67.67 o 
   0  -4   5      903.17      909.53     18.35 o 
   1  -4   5       33.51       28.54      4.03 o 
   2  -4   5       29.03       42.63      4.63 o 
   3  -4   5      513.04      461.38     14.10 o 
   4  -4   5      327.94      201.24     98.98 o 
   5  -4   5      243.03      209.29     14.96 o 
   6  -4   5       53.28       57.07      7.72 o 
   7  -4   5        4.37        5.83     12.70 o 
   8  -4   5       30.30       32.99      9.87 o 
   9  -4   5        8.59        2.89      8.05 o 
  10  -4   5       75.18       98.42     15.21 o 
  -9  -3   5       18.90       26.91     14.76 o 
  -8  -3   5       24.04       31.34     10.05 o 
  -7  -3   5       10.43       21.18     12.54 o 
  -6  -3   5      115.87      135.36     12.57 o 
  -5  -3   5        2.36       -0.66      5.56 o 
  -4  -3   5      812.33      826.64     36.14 o 
  -3  -3   5      276.21      245.17     19.58 o 
  -2  -3   5       36.38       39.28      8.92 o 
  -1  -3   5        5.59        6.88      3.79 o 
   0  -3   5     2975.13     3092.52     51.30 o 
   1  -3   5      102.38      102.70      4.86 o 
   2  -3   5       27.82       44.76      4.46 o 
   3  -3   5      147.52       87.42     40.62 o 
   4  -3   5      101.62      116.58      7.81 o 
   5  -3   5       26.34       21.21      5.12 o 
   6  -3   5        9.22        8.50      6.95 o 
   7  -3   5        0.93        3.66      7.55 o 
   8  -3   5       14.23       26.34      9.39 o 
   9  -3   5        0.02        4.29     11.65 o 
  10  -3   5       12.57       22.58     10.38 o 
 -10  -2   5       96.62       77.98     21.58 o 
  -9  -2   5       67.28       82.42     19.68 o 
  -8  -2   5       73.35       72.34     13.24 o 
  -7  -2   5       98.69       96.38     12.36 o 
  -6  -2   5      398.86      441.97     40.86 o 
  -5  -2   5      467.71      424.05     18.05 o 
  -4  -2   5        8.62        7.42      5.99 o 
  -3  -2   5       59.18       68.54     10.18 o 
  -2  -2   5     3593.78     3995.47     47.10 o 
  -1  -2   5     6401.64     6866.94    202.78 o 
   0  -2   5     1236.28     1320.85     25.17 o 
   1  -2   5      651.53      727.13      8.56 o 
   2  -2   5       33.73       30.76      3.46 o 
   3  -2   5        6.49        4.75      3.32 o 
   4  -2   5        6.77       10.06      3.46 o 
   5  -2   5        5.62        6.87      3.61 o 
   6  -2   5       24.10       25.74      8.51 o 
   7  -2   5       90.44       76.36     12.31 o 
   8  -2   5       61.76       51.66     11.87 o 
   9  -2   5       84.69       88.69     13.26 o 
  10  -2   5        0.10       -5.62      7.94 o 
 -10  -1   5       31.72       44.09     18.49 o 
  -9  -1   5        8.88       18.65     12.52 o 
  -8  -1   5        2.17       11.88     10.17 o 
  -7  -1   5     1347.09     1430.43     30.35 o 
  -6  -1   5       11.76       24.98      5.77 o 
  -5  -1   5       15.76       13.60      4.47 o 
  -4  -1   5       38.01       57.95      5.59 o 
  -3  -1   5     2587.49     2953.77     41.08 o 
  -2  -1   5     1809.84     1947.64     22.45 o 
  -1  -1   5     2051.28     1294.47    658.67 o 
   0  -1   5     2488.51     2451.50     28.57 o 
   1  -1   5      692.76      721.78     17.16 o 
   2  -1   5     6801.19     7323.03    230.11 o 
   3  -1   5      387.58      365.69     24.10 o 
   4  -1   5     3516.00     3856.80    146.75 o 
   5  -1   5       45.76       35.30     12.24 o 
   6  -1   5      179.77      132.06     20.80 o 
   7  -1   5        7.71        3.22      9.71 o 
   8  -1   5      293.56      267.31     34.77 o 
   9  -1   5       16.08       18.21      9.24 o 
  10  -1   5      162.53      153.15     18.51 o 
 -11   0   5       53.40       49.35     20.57 o 
 -10   0   5       11.07        6.21     10.80 o 
  -9   0   5      185.73      169.91     25.59 o 
  -8   0   5      137.52      145.89     22.84 o 
  -7   0   5      141.19      130.36      9.88 o 
  -6   0   5      280.02      270.87     12.18 o 
  -5   0   5      402.35      321.07    143.47 o 
  -4   0   5     2833.39     3184.02     57.40 o 
  -3   0   5     1589.17     1681.84     30.16 o 
  -2   0   5      188.71      178.20      5.82 o 
  -1   0   5      232.89      235.95      6.91 o 
   0   0   5      717.99      755.66     12.57 o 
   1   0   5      364.17      307.88      8.73 o 
   2   0   5      357.74      353.48      9.80 o 
   3   0   5      405.51      351.46      9.80 o 
   4   0   5      184.76      181.37     19.97 o 
   5   0   5       16.44       27.36     12.14 o 
   6   0   5     1121.40      962.02     50.66 o 
   7   0   5       14.16       24.21     12.28 o 
   8   0   5      220.11      208.15     27.51 o 
   9   0   5      258.75      270.56     23.00 o 
  10   0   5        1.50        8.98      9.10 o 
 -11   1   5       10.66       25.12     15.48 o 
 -10   1   5       30.81       40.46     16.25 o 
  -9   1   5       74.60       73.34     17.88 o 
  -8   1   5       21.14       15.20     11.32 o 
  -7   1   5      653.22      658.42     25.87 o 
  -6   1   5        8.18       13.16      4.20 o 
  -5   1   5      348.68      402.15     23.18 o 
  -4   1   5      119.34       98.08      4.64 o 
  -3   1   5      524.64      556.76     18.15 o 
  -2   1   5      395.89      402.23      8.95 o 
  -1   1   5     9800.58     9699.79    136.23 o 
   0   1   5        3.50        1.00      2.52 o 
   1   1   5       86.79       94.51      5.73 o 
   2   1   5      369.38      415.06     11.52 o 
   3   1   5     1167.75     1308.55     21.45 o 
   4   1   5      223.48      205.13     22.39 o 
   5   1   5      107.64      101.17     18.37 o 
   6   1   5      233.41      225.59     27.41 o 
   7   1   5      271.96      236.43     28.34 o 
   8   1   5        0.01       -0.50     11.63 o 
   9   1   5      260.94      230.82     31.70 o 
 -11   2   5       44.08       44.86     18.07 o 
 -10   2   5        0.25        2.42     11.24 o 
  -9   2   5      148.68      131.69     23.12 o 
  -8   2   5      183.02      194.32     15.94 o 
  -7   2   5      139.10      140.53     13.13 o 
  -6   2   5      197.72      201.35      8.92 o 
  -5   2   5     1417.25     1511.54     19.80 o 
  -4   2   5        5.32        3.79      4.80 o 
  -3   2   5        6.43        8.82      5.18 o 
  -2   2   5      282.99      270.63      8.65 o 
  -1   2   5      409.76      392.05     11.18 o 
   0   2   5     2036.35     2201.35     28.36 o 
   1   2   5     2438.96     2617.89     35.21 o 
   2   2   5        3.92       12.63      4.26 o 
   3   2   5      385.10      341.22     11.85 o 
   4   2   5      374.17      375.12     21.32 o 
   5   2   5      598.88      575.90     40.67 o 
   6   2   5        2.18        0.93     10.29 o 
   7   2   5      102.98       75.96     18.50 o 
   8   2   5       65.26       52.05     17.88 o 
   9   2   5      158.53      155.68     28.67 o 
 -11   3   5        3.82        3.24     11.74 o 
 -10   3   5       45.66       68.70     18.52 o 
  -9   3   5       12.95       15.45     13.09 o 
  -8   3   5     1106.29      995.86     56.43 o 
  -7   3   5      130.12      150.16     14.55 o 
  -6   3   5      218.67      207.70      9.93 o 
  -5   3   5       68.31       72.44      4.58 o 
  -4   3   5      466.61      489.33     20.55 o 
  -3   3   5      503.93      473.95     19.23 o 
  -2   3   5      794.75      815.19     24.10 o 
  -1   3   5       89.68       70.88      6.28 o 
   0   3   5       86.55       74.67      6.77 o 
   1   3   5      363.79      313.98     15.47 o 
   2   3   5      744.70      717.93     19.46 o 
   3   3   5        9.35        8.86      4.65 o 
   4   3   5      642.66      672.30     36.78 o 
   5   3   5       32.44       23.59     13.19 o 
   6   3   5      296.31      254.32     30.33 o 
   7   3   5       41.20       19.20     14.80 o 
   8   3   5       17.83       10.28     12.19 o 
 -11   4   5        5.62       -0.36     13.03 o 
 -10   4   5      271.37      273.65     33.39 o 
  -9   4   5      143.11      133.88     22.56 o 
  -8   4   5       49.24       54.50     10.87 o 
  -7   4   5      509.06      487.97     25.03 o 
  -6   4   5      392.07      418.63     22.43 o 
  -5   4   5     1690.15     1433.67     38.38 o 
  -4   4   5       10.66        9.62      5.97 o 
  -3   4   5      175.46      146.06     11.99 o 
  -2   4   5      218.89      201.38     17.85 o 
  -1   4   5       19.47       13.28      4.66 o 
   0   4   5      628.05      618.69     26.19 o 
   1   4   5      423.14      419.82     19.52 o 
   2   4   5      315.13      324.20     14.80 o 
   3   4   5      187.79      194.73     12.31 o 
   4   4   5      518.48      460.76     26.52 o 
   5   4   5       76.66       84.28     19.63 o 
   6   4   5      542.22      484.19     43.86 o 
   7   4   5        3.30       -0.72     12.73 o 
   8   4   5        3.97        8.98     18.07 o 
 -11   5   5      141.24      101.06     22.57 o 
 -10   5   5       60.52       59.53     18.14 o 
  -9   5   5      250.30      254.88     20.48 o 
  -8   5   5      357.88      332.72     22.77 o 
  -7   5   5      800.40      783.58     32.56 o 
  -6   5   5      718.70      703.38     29.73 o 
  -5   5   5     1364.65     1414.17     40.35 o 
  -4   5   5      682.34      569.62     51.35 o 
  -3   5   5       36.69       36.50      7.72 o 
  -2   5   5      184.43      177.78     23.79 o 
  -1   5   5      381.04      397.46     16.27 o 
   0   5   5        6.61        9.14      5.54 o 
   1   5   5      786.07      744.79     23.27 o 
   2   5   5       39.80       37.65      7.86 o 
   3   5   5       33.66       40.94      9.78 o 
   4   5   5        1.21        5.65      8.71 o 
   5   5   5      124.33      127.32     24.31 o 
   6   5   5        1.58        6.81     13.27 o 
   7   5   5        1.25       23.79     16.29 o 
 -11   6   5      150.33      176.55     28.29 o 
 -10   6   5       10.63       12.03     14.09 o 
  -9   6   5        0.25        1.91      8.68 o 
  -8   6   5        3.82        0.69      6.89 o 
  -7   6   5        1.07        3.95      7.60 o 
  -6   6   5      103.86      118.91     22.98 o 
  -5   6   5      238.31      206.56     21.80 o 
  -4   6   5       49.71       64.65     11.28 o 
  -3   6   5      134.55      111.00     12.71 o 
  -2   6   5       58.38       72.73     11.36 o 
  -1   6   5      455.75      404.01     17.82 o 
   0   6   5      360.25      364.76     17.74 o 
   1   6   5      976.15      896.04     27.48 o 
   2   6   5       22.99       24.23      6.98 o 
   3   6   5      548.96      494.79     29.46 o 
   4   6   5       23.29       27.31      9.96 o 
   5   6   5       20.15        8.53      9.06 o 
   6   6   5      103.31      105.12     25.00 o 
 -11   7   5        6.11       25.01     16.45 o 
 -10   7   5      292.12      314.90     24.59 o 
  -9   7   5       74.79       69.42     13.42 o 
  -8   7   5       75.30       77.60     13.09 o 
  -7   7   5       21.48       22.16      8.81 o 
  -6   7   5       53.56       53.02     11.21 o 
  -5   7   5      327.43      351.34     23.29 o 
  -4   7   5      210.83      170.40     16.49 o 
  -3   7   5      114.90      103.92     13.48 o 
  -2   7   5        0.99       -1.60      6.94 o 
  -1   7   5        4.08        7.21      6.44 o 
   0   7   5       71.47       71.75      9.78 o 
   1   7   5        1.92        8.52      6.11 o 
   2   7   5       63.11       74.95     10.39 o 
   3   7   5        0.19       12.19      8.73 o 
   4   7   5        4.97       10.08     10.28 o 
   5   7   5        0.33        0.53      8.85 o 
 -10   8   5        3.70        9.80     16.26 o 
  -9   8   5       16.42       24.03     10.06 o 
  -8   8   5      101.41      107.05     15.34 o 
  -7   8   5      251.43      258.91     22.14 o 
  -6   8   5       28.04       20.45      8.60 o 
  -5   8   5       24.60        6.11      7.77 o 
  -4   8   5       75.13       60.61     11.67 o 
  -3   8   5       19.22       15.06      8.47 o 
  -2   8   5        4.90        8.56      7.66 o 
  -1   8   5       27.50       27.19      8.08 o 
   0   8   5      104.13      112.14     12.07 o 
   1   8   5       34.90       38.48      8.49 o 
   2   8   5       80.19       85.46     14.77 o 
   3   8   5       14.61       32.69     10.82 o 
   4   8   5       41.42       58.60     14.27 o 
  -9   9   5       19.13       18.24     10.12 o 
  -8   9   5       38.57       47.25     18.28 o 
  -7   9   5       59.11       60.59     12.43 o 
  -6   9   5        1.03        3.70      8.48 o 
  -5   9   5      172.89      184.84     19.72 o 
  -4   9   5       27.99       39.84     10.56 o 
  -3   9   5      408.16      420.54     27.60 o 
  -2   9   5      311.09      309.82     18.91 o 
  -1   9   5       46.37       54.26      9.57 o 
   0   9   5       53.47       51.51      9.22 o 
   1   9   5       26.83       14.04      7.91 o 
   2   9   5      145.15      192.20     26.11 o 
  -8  10   5        5.23       12.84      9.21 o 
  -7  10   5      254.02      298.92     25.93 o 
  -6  10   5       93.47       92.50     15.13 o 
  -5  10   5       11.55       17.23      9.67 o 
  -4  10   5        0.67       13.66      9.02 o 
  -3  10   5        1.16       -3.05     11.05 o 
  -2  10   5       68.80       66.11     16.94 o 
  -1  10   5       56.71       65.58     10.60 o 
   0  10   5       92.53      107.40     12.74 o 
   1  10   5       43.32       46.26     13.59 o 
  -6  11   5       46.99       60.35     14.41 o 
  -5  11   5       20.34        2.75      9.40 o 
  -4  11   5      171.00      206.72     22.39 o 
  -3  11   5       12.81       15.08      7.95 o 
  -2  11   5        1.21        2.19      7.78 o 
  -1 -11   6       33.34       49.21     19.90 o 
   0 -11   6       48.60       47.51     17.69 o 
   1 -11   6        7.08        9.90     16.48 o 
   2 -11   6      114.48      160.88     28.34 o 
   3 -11   6        1.00        5.15     15.00 o 
   4 -11   6      171.40      209.93     22.11 o 
   5 -11   6      121.71      129.00     17.65 o 
   6 -11   6      104.13      124.41     17.50 o 
   7 -11   6      479.27      541.83     33.99 o 
  -3 -10   6      123.77      148.77     26.90 o 
  -2 -10   6       54.52       70.17     21.49 o 
  -1 -10   6       48.93       41.51     18.29 o 
   0 -10   6      152.77      157.36     26.70 o 
   1 -10   6      184.76      192.32     28.79 o 
   2 -10   6       94.58       88.93     21.68 o 
   3 -10   6        0.75        2.68      7.17 o 
   4 -10   6        5.97        5.68      8.89 o 
   5 -10   6      206.84      212.86     20.96 o 
   6 -10   6       58.07       53.78     15.77 o 
   7 -10   6      177.90      202.08     20.89 o 
   8 -10   6      176.08      199.53     20.52 o 
  -4  -9   6       90.55      124.58     23.35 o 
  -3  -9   6       23.05       39.71     17.27 o 
  -2  -9   6      110.76      142.39     16.98 o 
  -1  -9   6       89.91      113.57     21.63 o 
   0  -9   6      253.15      252.93     30.99 o 
   1  -9   6      189.20      186.35     26.65 o 
   2  -9   6      104.19       98.73     14.25 o 
   3  -9   6       75.15       73.92     12.60 o 
   4  -9   6        3.29        7.59      7.02 o 
   5  -9   6        0.27       -4.40     11.78 o 
   6  -9   6      364.09      370.79     25.52 o 
   7  -9   6       15.83       20.72      8.94 o 
   8  -9   6      170.10      215.13     28.53 o 
   9  -9   6        1.93       -5.09     11.18 o 
  -5  -8   6      237.11      244.54     33.08 o 
  -4  -8   6       13.73       28.71     14.16 o 
  -3  -8   6      919.98      954.89     55.65 o 
  -2  -8   6       24.44       24.07      9.45 o 
  -1  -8   6      162.62      158.07     16.28 o 
   0  -8   6      271.34      262.08     18.76 o 
   1  -8   6        0.02        4.48      5.21 o 
   2  -8   6      340.59      352.46     17.01 o 
   3  -8   6       79.62       91.72     13.10 o 
   4  -8   6        5.17        5.43      7.19 o 
   5  -8   6        0.62       -4.39      6.51 o 
   6  -8   6       37.18       30.54      9.48 o 
   7  -8   6       71.60       82.88     13.30 o 
   8  -8   6       14.06       13.39      9.49 o 
   9  -8   6      116.85      126.79     22.12 o 
  -7  -7   6      126.84      162.04     26.66 o 
  -6  -7   6       65.23       58.77     17.85 o 
  -5  -7   6       31.72       32.79     13.61 o 
  -4  -7   6       60.03       51.69     16.47 o 
  -3  -7   6       12.98       16.23     11.16 o 
  -2  -7   6      210.47      102.72     91.47 o 
  -1  -7   6      207.47      206.66     16.46 o 
   0  -7   6      867.13      877.37     25.57 o 
   1  -7   6      147.72      154.39     11.11 o 
   2  -7   6      158.05      159.87     10.98 o 
   3  -7   6       53.08       56.21      7.37 o 
   4  -7   6       10.51        9.41      5.60 o 
   5  -7   6     1362.49     1404.05     33.11 o 
   6  -7   6      442.18      401.78     20.27 o 
   7  -7   6        0.02        0.79      5.82 o 
   8  -7   6       72.63       78.24     17.58 o 
   9  -7   6        0.00        2.14     11.72 o 
  -7  -6   6        1.90        6.17     11.20 o 
  -6  -6   6      383.98      420.51     37.27 o 
  -5  -6   6      199.69      208.17     18.48 o 
  -4  -6   6       25.15       27.35     12.41 o 
  -3  -6   6      333.57      320.38     29.71 o 
  -2  -6   6      169.11      101.71     35.20 o 
  -1  -6   6        0.43        1.09      6.06 o 
   0  -6   6        9.47        8.07      5.00 o 
   1  -6   6        7.60        7.76      4.34 o 
   2  -6   6       67.46       65.60      6.89 o 
   3  -6   6        3.86        4.26      4.14 o 
   4  -6   6      122.28      118.38      9.34 o 
   5  -6   6       16.37       21.80      6.65 o 
   6  -6   6      565.89      396.96    154.29 o 
   7  -6   6       33.62       47.22      9.64 o 
   8  -6   6       27.96       19.07      7.83 o 
   9  -6   6      193.12      188.69     18.34 o 
  10  -6   6      133.34      138.02     23.53 o 
  -8  -5   6      146.21      189.96     27.41 o 
  -7  -5   6        0.34        8.99     11.72 o 
  -6  -5   6       75.16       67.04     16.97 o 
  -5  -5   6       43.30       56.22     14.70 o 
  -4  -5   6       12.80       21.42     13.04 o 
  -3  -5   6       84.51       77.99     16.47 o 
  -2  -5   6        1.99        0.26      8.84 o 
  -1  -5   6      160.61      177.07     10.28 o 
   0  -5   6      347.81      373.78     13.42 o 
   1  -5   6        0.17        2.92      3.01 o 
   2  -5   6       50.35       60.13      5.56 o 
   3  -5   6      461.44      484.21     15.23 o 
   4  -5   6        3.13        0.21      4.40 o 
   5  -5   6      177.76      123.33     45.51 o 
   6  -5   6        2.84       12.79      6.05 o 
   7  -5   6       71.18       34.47     37.92 o 
   8  -5   6       13.74       13.62      8.11 o 
   9  -5   6      109.55      120.47     25.75 o 
  10  -5   6      163.80      158.57     18.90 o 
  -9  -4   6      272.02      325.47     37.89 o 
  -8  -4   6       42.39       56.19     15.46 o 
  -7  -4   6       52.60       56.28     15.34 o 
  -6  -4   6      157.68      117.62     32.70 o 
  -4  -4   6      255.74      285.81     24.38 o 
  -3  -4   6      102.74      108.04     15.36 o 
  -2  -4   6      155.36      161.05     17.92 o 
  -1  -4   6     1796.94     1909.89     31.05 o 
   0  -4   6      411.15      533.97     15.43 o 
   1  -4   6      171.39      162.22      7.11 o 
   2  -4   6      534.29      544.74     13.47 o 
   3  -4   6      166.40      170.11     17.21 o 
   4  -4   6     1161.08      942.20    276.58 o 
   5  -4   6       22.58       26.45      6.38 o 
   6  -4   6       76.57       72.40     33.23 o 
   7  -4   6       62.94       54.51     11.31 o 
   8  -4   6      345.57      339.28     23.23 o 
   9  -4   6        2.89       11.18      9.11 o 
  10  -4   6       42.77       43.24     11.93 o 
  -9  -3   6        4.51       10.19     11.44 o 
  -8  -3   6       48.16       69.29     17.58 o 
  -7  -3   6       18.98       39.52     12.93 o 
  -6  -3   6        8.08        8.82      6.67 o 
  -5  -3   6       30.39        3.60     10.26 o 
  -4  -3   6      570.59      599.18     31.98 o 
  -3  -3   6       95.10       99.02     13.97 o 
  -2  -3   6      384.07      438.37     17.58 o 
  -1  -3   6       24.87       33.06      5.95 o 
   0  -3   6     2614.19     2829.99     45.16 o 
   1  -3   6        6.40        3.88      4.45 o 
   2  -3   6      134.19      141.69      6.79 o 
   3  -3   6       19.25       50.73      9.80 o 
   4  -3   6        8.35        7.40      4.13 o 
   5  -3   6      248.84      223.74     76.09 o 
   6  -3   6      912.06      915.52     31.84 o 
   7  -3   6        0.09       -0.54      7.05 o 
   8  -3   6      131.00      136.86     15.99 o 
   9  -3   6      395.31      344.54     24.56 o 
  10  -3   6       26.09       27.99     12.43 o 
 -10  -2   6        0.74        5.85     12.84 o 
  -9  -2   6       16.44       16.27     13.08 o 
  -8  -2   6      408.98      381.02     36.11 o 
  -7  -2   6      164.57      177.36     12.11 o 
  -6  -2   6      119.47      112.90      9.52 o 
  -5  -2   6      197.09      141.55     56.32 o 
  -4  -2   6       41.05       35.38      9.05 o 
  -3  -2   6      898.45     1037.18     37.96 o 
  -2  -2   6      994.95      897.94     28.35 o 
  -1  -2   6      689.20      708.93     13.08 o 
   0  -2   6      411.57      407.21     14.95 o 
   1  -2   6     1176.62     1346.83     27.31 o 
   2  -2   6     1666.16     1735.46     22.30 o 
   3  -2   6        2.01        6.16      5.03 o 
   4  -2   6      181.52      154.73     44.59 o 
   5  -2   6       68.48       79.18      8.54 o 
   6  -2   6       55.09       42.99     10.01 o 
   7  -2   6     2141.66     2087.65     53.09 o 
   8  -2   6        0.39       -1.92      7.09 o 
   9  -2   6      114.69      110.26     15.12 o 
  10  -2   6        6.07       10.76      9.15 o 
 -10  -1   6       22.87       20.15     16.34 o 
  -9  -1   6      187.33      185.22     27.72 o 
  -8  -1   6      118.75      119.00     20.71 o 
  -7  -1   6      428.56      421.56     16.96 o 
  -6  -1   6        5.13        6.41      4.72 o 
  -5  -1   6       17.32       11.38      4.11 o 
  -4  -1   6      334.05      328.95     15.48 o 
  -3  -1   6     2511.43     2804.62     41.12 o 
  -2  -1   6      143.93      149.51      7.28 o 
  -1  -1   6      324.83      248.40    108.45 o 
   0  -1   6      307.50      352.64      7.88 o 
   1  -1   6      401.42      406.75      9.90 o 
   2  -1   6      777.01      840.56     24.31 o 
   3  -1   6       81.09       97.63      7.13 o 
   4  -1   6       61.65       65.01      6.84 o 
   5  -1   6     2111.04     2134.53     70.28 o 
   6  -1   6       66.95       67.26     17.81 o 
   7  -1   6      412.99      421.73     36.55 o 
   8  -1   6       91.63       95.40     14.11 o 
   9  -1   6        4.83        7.11      9.15 o 
  10  -1   6       80.72       91.72     15.34 o 
 -11   0   6        4.54        3.06     13.90 o 
 -10   0   6        0.20       -3.45     11.84 o 
  -9   0   6      138.44      126.90     22.49 o 
  -8   0   6       34.89       33.19     12.94 o 
  -7   0   6      294.53      300.94     18.33 o 
  -6   0   6       12.76       10.99      6.07 o 
  -5   0   6       13.98       29.06      4.68 o 
  -4   0   6      104.58      123.61      6.53 o 
  -3   0   6     2529.25     2672.36     40.07 o 
  -2   0   6      753.54      831.87     26.30 o 
  -1   0   6     9147.15     9538.04    179.44 o 
   0   0   6     1927.82     2044.13     34.01 o 
   1   0   6       15.88       14.82      3.01 o 
   2   0   6      308.72      290.81      9.76 o 
   3   0   6       17.14       29.31      4.75 o 
   4   0   6      134.93      138.56     18.78 o 
   5   0   6      301.30      294.88     28.18 o 
   6   0   6      440.45      381.13     33.52 o 
   7   0   6       71.06       56.80     16.16 o 
   8   0   6        0.92       10.13     10.74 o 
   9   0   6       19.29       34.65     10.45 o 
 -11   1   6        3.42       -0.96     11.68 o 
 -10   1   6      181.20      174.76     28.42 o 
  -9   1   6        1.26        6.58      9.65 o 
  -8   1   6        0.09       -2.46      6.53 o 
  -7   1   6      360.67      367.77     20.45 o 
  -6   1   6      472.65      484.30     14.17 o 
  -5   1   6      169.70      184.26      7.22 o 
  -4   1   6      230.12      224.57     13.34 o 
  -3   1   6      138.77      138.33     10.19 o 
  -2   1   6     1626.43     1658.41     22.68 o 
  -1   1   6      969.41      885.32     16.86 o 
   0   1   6     1545.53     1516.49     22.10 o 
   1   1   6      374.20      371.38     11.47 o 
   2   1   6      182.58      189.82      8.51 o 
   3   1   6       62.63       79.57      9.57 o 
   4   1   6      739.88      735.64     41.87 o 
   5   1   6       45.76       40.31     14.68 o 
   6   1   6       22.58       20.07     11.96 o 
   7   1   6        4.72        4.59     10.69 o 
   8   1   6        3.23       10.16     11.73 o 
   9   1   6       61.01       58.82     18.57 o 
 -11   2   6       95.34       98.17     23.68 o 
 -10   2   6       63.53       66.44     19.63 o 
  -9   2   6      346.51      353.25     35.86 o 
  -8   2   6        0.78       -0.44      6.03 o 
  -7   2   6      583.88      341.75    195.05 o 
  -6   2   6       25.19       21.09      7.38 o 
  -5   2   6        9.71        4.45      5.38 o 
  -4   2   6      962.56     1036.63     34.55 o 
  -3   2   6      393.69      413.25     17.56 o 
  -2   2   6      203.30      192.45      8.12 o 
  -1   2   6      126.24      122.44      7.08 o 
   0   2   6      484.96      518.80     14.55 o 
   1   2   6       65.75       77.09      6.64 o 
   2   2   6      261.26      291.57     11.72 o 
   3   2   6      190.54      180.87     11.76 o 
   4   2   6        7.67       10.76      6.93 o 
   5   2   6      107.28       76.62     18.31 o 
   6   2   6       81.40       68.00     17.96 o 
   7   2   6       31.14       25.44     13.72 o 
   8   2   6        2.64       12.58     12.52 o 
   9   2   6       11.06        1.15     16.00 o 
 -11   3   6      223.35      222.19     32.84 o 
 -10   3   6      280.42      264.69     33.40 o 
  -9   3   6      168.11      156.69     16.00 o 
  -8   3   6     1147.86      534.03    562.24 o 
  -7   3   6      863.45      734.59     85.38 o 
  -6   3   6      249.52      250.75     17.28 o 
  -5   3   6      516.99      487.98     22.23 o 
  -4   3   6       10.67       15.18      3.37 o 
  -3   3   6      115.25      105.05      7.41 o 
  -2   3   6      978.15     1048.32     33.77 o 
  -1   3   6      287.70      261.90     75.82 o 
   0   3   6     1764.57     1988.12     31.39 o 
   1   3   6      221.41      225.32     11.40 o 
   2   3   6      667.64      716.48     20.15 o 
   3   3   6       87.93       83.14      8.07 o 
   4   3   6       82.50       78.07     12.03 o 
   5   3   6       19.36       21.41     12.93 o 
   6   3   6       94.28       86.27     19.80 o 
   7   3   6       93.90       86.29     20.76 o 
   8   3   6        9.45       12.50     14.61 o 
 -11   4   6       31.27       29.29     13.55 o 
 -10   4   6       59.60       61.89     17.78 o 
  -9   4   6        3.73       -1.66      6.56 o 
  -8   4   6      182.51      173.34     16.66 o 
  -7   4   6      511.02      479.71     25.33 o 
  -6   4   6      160.10      161.37     15.14 o 
  -5   4   6     1202.14     1123.69     47.76 o 
  -4   4   6      338.01      313.19     19.36 o 
  -3   4   6       42.85       62.51      8.30 o 
  -2   4   6        8.98        7.06      4.16 o 
  -1   4   6        6.29        9.44      5.50 o 
   0   4   6      186.86      204.22     11.81 o 
   1   4   6       10.90       18.92      5.40 o 
   2   4   6      169.55      160.18     12.34 o 
   3   4   6       53.93       65.07     11.27 o 
   4   4   6       29.89       30.88      9.53 o 
   5   4   6      330.55      296.13     33.46 o 
   6   4   6        0.00       13.75     13.28 o 
   7   4   6       15.84       15.20     15.33 o 
 -11   5   6       15.45        8.05     12.83 o 
 -10   5   6        2.40        3.07     10.32 o 
  -9   5   6      257.73      238.80     20.39 o 
  -8   5   6       17.61       17.08      8.61 o 
  -7   5   6      184.49      167.98     16.76 o 
  -6   5   6       14.70       18.42      8.37 o 
  -5   5   6     1080.41     1067.34     43.94 o 
  -4   5   6      297.50      246.89     18.52 o 
  -3   5   6      392.56      412.69     21.43 o 
  -2   5   6       18.47        7.66      4.50 o 
  -1   5   6       12.45       14.90      5.60 o 
   0   5   6      655.38      601.13     45.37 o 
   1   5   6        0.34       -2.04      5.33 o 
   2   5   6       18.00       17.95      6.30 o 
   3   5   6      177.05      155.11     16.48 o 
   4   5   6       14.34       12.44      7.76 o 
   5   5   6       17.58       24.30      9.46 o 
   6   5   6       18.35       10.60     13.33 o 
   7   5   6       69.80       64.86     23.76 o 
 -11   6   6      111.94      140.59     25.92 o 
 -10   6   6       39.66       45.78     11.53 o 
  -9   6   6      107.86      116.09     15.45 o 
  -8   6   6      128.70      142.84     16.73 o 
  -7   6   6     1459.97     1383.38     45.57 o 
  -6   6   6       69.61       66.80     11.69 o 
  -5   6   6      794.50      744.11     43.20 o 
  -4   6   6       89.42       80.22     11.99 o 
  -3   6   6        0.39        0.86      6.76 o 
  -2   6   6      326.86      344.81     16.65 o 
  -1   6   6       11.23       15.52      6.89 o 
   0   6   6      395.22      350.40     17.58 o 
   1   6   6      193.52      192.47     13.75 o 
   2   6   6      263.22      279.99     18.16 o 
   3   6   6       41.53       32.96     10.33 o 
   4   6   6      438.33      370.55     27.35 o 
   5   6   6       42.45       50.34     17.26 o 
   6   6   6      287.89      310.37     42.47 o 
 -11   7   6       34.28       10.01     13.88 o 
 -10   7   6        1.06        4.61      9.27 o 
  -9   7   6       30.89       41.77     10.81 o 
  -8   7   6        0.50        9.18      8.58 o 
  -7   7   6        8.88        3.98      7.71 o 
  -6   7   6      402.37      411.70     26.36 o 
  -5   7   6        8.16       13.92      8.53 o 
  -4   7   6       34.04       29.41      9.15 o 
  -3   7   6       65.80       74.91     11.92 o 
  -2   7   6      356.75      333.43     17.58 o 
  -1   7   6      558.60      579.79     23.25 o 
   0   7   6      114.45      105.29     11.39 o 
   1   7   6        9.13       10.41      6.23 o 
   2   7   6      274.70      271.52     22.83 o 
   3   7   6       44.76       54.80     12.18 o 
   4   7   6      180.54      252.68     23.87 o 
   5   7   6      211.45      182.25     28.26 o 
 -10   8   6        5.98       21.14      9.71 o 
  -9   8   6        0.10       12.91      8.92 o 
  -8   8   6        4.28        7.00      8.71 o 
  -7   8   6      110.34       85.60     14.15 o 
  -6   8   6      124.89      133.68     19.93 o 
  -5   8   6       87.20       75.67     13.38 o 
  -4   8   6      311.33      314.11     22.98 o 
  -3   8   6      298.16      319.38     23.02 o 
  -2   8   6      637.39      639.71     25.45 o 
  -1   8   6      124.61      117.73     12.42 o 
   0   8   6      460.19      492.20     23.26 o 
   1   8   6      204.87      196.79     15.80 o 
   2   8   6       90.21       85.19     14.36 o 
   3   8   6        0.05       -7.93     10.99 o 
   4   8   6        8.16        9.06     12.05 o 
  -9   9   6        0.00        6.12      9.65 o 
  -8   9   6      249.44      267.37     23.80 o 
  -7   9   6        3.03       -4.46      7.12 o 
  -6   9   6       19.93       26.67     10.94 o 
  -5   9   6       23.82       22.86      9.51 o 
  -4   9   6      398.96      372.16     26.67 o 
  -3   9   6      655.62      661.37     27.11 o 
  -2   9   6       58.73       71.22     10.61 o 
  -1   9   6      447.56      450.44     23.12 o 
   0   9   6       42.98       44.05      8.91 o 
   1   9   6      101.78      106.18     15.83 o 
   2   9   6       66.84       88.52     15.73 o 
  -8  10   6       62.43       87.62     15.80 o 
  -7  10   6       23.82       20.77     10.00 o 
  -6  10   6       76.52       70.15     13.89 o 
  -5  10   6      193.96      194.55     20.49 o 
  -4  10   6       28.83       29.70      9.62 o 
  -3  10   6       89.78       98.05     12.38 o 
  -2  10   6      640.67      672.60     29.38 o 
  -1  10   6      311.54      271.93     19.26 o 
   0  10   6      384.28      388.10     23.23 o 
  -6  11   6        9.68       12.27     12.06 o 
  -5  11   6       16.23       34.88     14.11 o 
  -4  11   6      182.19      178.67     21.73 o 
  -3  11   6        3.28        8.29      9.33 o 
   0 -11   7       16.34       18.46     15.92 o 
   1 -11   7      231.28      253.58     34.82 o 
   2 -11   7      314.11      313.28     38.21 o 
   3 -11   7       37.19       45.79     12.50 o 
   4 -11   7      330.86      348.66     27.73 o 
   5 -11   7       30.85       34.62     11.45 o 
   6 -11   7      317.12      310.41     26.66 o 
  -3 -10   7      186.19      245.85     32.98 o 
  -2 -10   7        0.65        2.87     12.47 o 
  -1 -10   7       14.17       14.89     13.40 o 
   0 -10   7      295.21      249.00     33.12 o 
   1 -10   7        1.37      -10.81     10.98 o 
   2 -10   7       32.01       44.93     11.22 o 
   3 -10   7       94.47      108.29     15.47 o 
   4 -10   7       35.83       36.20     11.13 o 
   5 -10   7       55.96       50.61     12.03 o 
   6 -10   7       47.72       50.56     11.60 o 
   7 -10   7        0.27        7.51      8.80 o 
   8 -10   7       90.85      110.25     22.40 o 
  -4  -9   7      185.80      237.10     31.12 o 
  -3  -9   7       66.08       75.71     19.36 o 
  -2  -9   7      139.19      146.26     24.16 o 
  -1  -9   7       43.68       61.16     17.52 o 
   0  -9   7       71.94       73.90     19.58 o 
   1  -9   7      269.22      260.02     22.02 o 
   2  -9   7        0.44       -0.27      7.19 o 
   3  -9   7        4.07        1.37      7.50 o 
   4  -9   7      118.48      124.29     15.55 o 
   5  -9   7      167.69      150.81     16.69 o 
   6  -9   7       81.49       84.07     13.84 o 
   7  -9   7        0.89       -1.27      7.58 o 
   8  -9   7        0.25       -0.16     10.05 o 
   9  -9   7       30.14       35.63     15.69 o 
  -5  -8   7       42.07       45.32     15.73 o 
  -4  -8   7      494.94      542.99     43.08 o 
  -3  -8   7       10.37        7.40     11.37 o 
  -2  -8   7     1038.29     1057.81     39.11 o 
  -1  -8   7       14.35       15.92      8.42 o 
   0  -8   7      113.48      125.17     15.29 o 
   1  -8   7      185.13      175.19     17.42 o 
   2  -8   7        1.15        9.45      7.42 o 
   3  -8   7        3.05        6.28      6.58 o 
   4  -8   7       81.96       80.18     12.41 o 
   5  -8   7       14.64       16.07      7.98 o 
   6  -8   7      168.25      165.03     17.27 o 
   7  -8   7        7.28       23.35     15.97 o 
   8  -8   7      115.52      130.92     22.63 o 
   9  -8   7       94.85      109.30     22.18 o 
  -7  -7   7       38.24       35.49     18.45 o 
  -6  -7   7       57.67       45.44     19.12 o 
  -5  -7   7       49.30       34.63     14.79 o 
  -4  -7   7       31.78       31.86     13.44 o 
  -3  -7   7        8.07       12.83     12.07 o 
  -2  -7   7        2.07        8.94     11.58 o 
  -1  -7   7      833.83      839.46     30.84 o 
   0  -7   7       37.00       45.43      7.55 o 
   1  -7   7       14.78       15.48      5.42 o 
   2  -7   7        8.56       14.30      7.93 o 
   3  -7   7       19.40       31.43      8.66 o 
   4  -7   7       81.18       70.73     11.35 o 
   5  -7   7      345.90      316.33     21.60 o 
   6  -7   7       79.45       71.69     12.04 o 
   7  -7   7       42.83       61.19     16.07 o 
   8  -7   7      133.77      135.06     22.51 o 
   9  -7   7      200.99      220.08     29.55 o 
  10  -7   7        0.97        1.68     11.37 o 
  -7  -6   7       41.61       40.29     15.36 o 
  -6  -6   7       25.38       24.50     13.53 o 
  -5  -6   7       35.75       50.12     15.55 o 
  -4  -6   7       20.55       29.65     13.20 o 
  -3  -6   7       50.26       50.49     14.62 o 
  -2  -6   7       21.61       29.77     13.83 o 
  -1  -6   7      122.64      133.71     10.34 o 
   0  -6   7       15.76       14.24      5.06 o 
   1  -6   7       14.46       31.99      5.33 o 
   2  -6   7        0.38        2.52      3.63 o 
   3  -6   7      626.39      644.68     18.66 o 
   4  -6   7      348.93      343.28     14.82 o 
   5  -6   7      368.85      400.67     17.18 o 
   6  -6   7      189.40      187.50     12.91 o 
   7  -6   7       18.20       19.28      8.83 o 
   8  -6   7      118.02      119.04     20.46 o 
   9  -6   7       42.72       55.14     16.52 o 
  10  -6   7       50.30       67.72     18.57 o 
  -7  -5   7       10.08        6.13     11.35 o 
  -6  -5   7       90.45       84.40     13.01 o 
  -5  -5   7       11.14       30.02     13.99 o 
  -4  -5   7       63.69       54.90     16.10 o 
  -3  -5   7       22.58       29.16     13.20 o 
  -2  -5   7       13.87        4.22      9.94 o 
  -1  -5   7       77.07       65.93     11.78 o 
   0  -5   7      412.88      378.39     13.26 o 
   1  -5   7       90.53       99.63      6.57 o 
   2  -5   7      341.59      335.81     11.57 o 
   3  -5   7       15.79       27.87      4.79 o 
   4  -5   7      383.25      424.88     15.61 o 
   5  -5   7      948.29      968.60     26.67 o 
   6  -5   7      153.38      155.81     11.60 o 
   7  -5   7       90.50      104.64     13.34 o 
   8  -5   7        7.46        6.06      7.17 o 
   9  -5   7      118.17      149.02     17.35 o 
  10  -5   7        1.32        6.55     11.43 o 
  -9  -4   7        0.76       24.12     15.02 o 
  -8  -4   7        1.92        5.47     12.24 o 
  -7  -4   7       89.65       97.36     18.19 o 
  -6  -4   7      248.56      203.48     32.87 o 
  -5  -4   7      218.03      229.73     23.85 o 
  -4  -4   7      104.57       89.15     15.76 o 
  -3  -4   7       42.08       38.91     10.83 o 
  -2  -4   7       83.48       79.64      9.57 o 
  -1  -4   7     1103.74     1160.21     44.52 o 
   0  -4   7      155.39      166.14      7.44 o 
   1  -4   7        9.60       18.44      3.90 o 
   2  -4   7     1644.60     1674.57     23.86 o 
   3  -4   7      572.50      537.96     15.12 o 
   4  -4   7        9.07       11.55      4.74 o 
   5  -4   7     2032.07     2070.02     52.22 o 
   6  -4   7        3.93        9.30      7.19 o 
   7  -4   7      136.83      100.79     55.55 o 
   8  -4   7       34.07       37.79      9.91 o 
   9  -4   7      232.10      258.86     25.42 o 
  10  -4   7       25.55       27.95     10.81 o 
  -9  -3   7       41.52       28.26     13.54 o 
  -8  -3   7        2.49        6.77     11.47 o 
  -7  -3   7        7.59        8.82      6.83 o 
  -6  -3   7      231.04      175.00     47.43 o 
  -5  -3   7      259.71      262.10     23.47 o 
  -4  -3   7     2730.88     2952.23     73.95 o 
  -3  -3   7      346.20      371.18     25.49 o 
  -2  -3   7      321.00      351.67     16.23 o 
  -1  -3   7     1090.05     1238.59     29.72 o 
   0  -3   7       63.16       72.22      8.13 o 
   1  -3   7     1129.95     1236.81     29.84 o 
   2  -3   7        1.32        3.27      2.73 o 
   3  -3   7      674.92      521.46     30.17 o 
   4  -3   7      466.44      513.74     15.69 o 
   5  -3   7      132.43      130.38      9.22 o 
   6  -3   7       12.60       13.42      7.36 o 
   7  -3   7       15.87       13.07      7.98 o 
   8  -3   7       81.66       97.19     14.26 o 
   9  -3   7       23.15       40.69     10.99 o 
  10  -3   7        7.50       25.20     10.39 o 
 -10  -2   7        0.24        2.59     12.50 o 
  -9  -2   7       66.01       65.69     17.67 o 
  -8  -2   7       18.35       18.64     11.68 o 
  -7  -2   7      202.45      197.33     12.82 o 
  -6  -2   7      308.37      181.99     87.11 o 
  -5  -2   7      758.27      758.83     26.79 o 
  -4  -2   7      167.33      189.01     12.85 o 
  -3  -2   7       36.00       21.52      5.29 o 
  -2  -2   7       93.14       69.45     32.93 o 
  -1  -2   7        7.16       11.35      3.45 o 
   0  -2   7      877.64      977.90     31.05 o 
   1  -2   7     1520.77     1562.23     45.20 o 
   2  -2   7      226.90      235.56     12.43 o 
   3  -2   7     1108.51     1286.80     28.45 o 
   4  -2   7       48.27       41.15      7.65 o 
   5  -2   7        3.69        3.07      6.49 o 
   6  -2   7      119.35      124.49     14.20 o 
   7  -2   7      238.67      234.07     19.26 o 
   8  -2   7       15.09       32.18     10.22 o 
   9  -2   7       13.37       20.50     10.11 o 
  10  -2   7        3.87        3.74      9.44 o 
 -10  -1   7       32.32       34.67     15.31 o 
  -9  -1   7      219.26      230.22     30.26 o 
  -8  -1   7      180.01      206.32     27.06 o 
  -7  -1   7      207.69      223.46     16.57 o 
  -6  -1   7      281.27      190.91     67.82 o 
  -5  -1   7      823.33      745.74     18.84 o 
  -4  -1   7     1284.55     1305.45     31.27 o 
  -3  -1   7      865.95      819.93     16.73 o 
  -2  -1   7       58.62       53.36      4.56 o 
  -1  -1   7        2.26        1.31      2.10 o 
   0  -1   7      613.50      571.15     12.89 o 
   1  -1   7      360.71      370.58     10.21 o 
   2  -1   7        2.41        2.98      3.90 o 
   3  -1   7       44.60       40.79      5.65 o 
   4  -1   7      877.64      864.76     27.29 o 
   5  -1   7       31.14       60.97     15.85 o 
   6  -1   7      156.51      154.02     23.32 o 
   7  -1   7      184.97      149.24     24.13 o 
   8  -1   7       60.63       75.20     12.80 o 
   9  -1   7       71.63       93.41     15.18 o 
  10  -1   7        0.06        1.11     10.57 o 
 -11   0   7       63.17       77.60     22.44 o 
 -10   0   7       30.09       31.72     14.35 o 
  -9   0   7       36.93       38.11     14.38 o 
  -8   0   7      270.98      256.31     18.42 o 
  -7   0   7      971.19     1010.91     33.65 o 
  -6   0   7       16.32       20.02      5.45 o 
  -5   0   7       12.39       13.34      3.80 o 
  -4   0   7      185.56      209.93     13.16 o 
  -3   0   7      370.73      361.30      9.75 o 
  -2   0   7     1005.46     1054.48     17.08 o 
  -1   0   7     3457.20     3614.40     71.08 o 
   0   0   7       78.37      107.76      6.01 o 
   1   0   7     1533.82     1620.80     23.40 o 
   2   0   7     1345.47     1390.16     22.71 o 
   3   0   7     1008.20     1031.74     72.11 o 
   4   0   7      166.29      139.46     19.74 o 
   5   0   7       23.96       24.21     12.93 o 
   6   0   7       58.53       45.60     14.63 o 
   7   0   7       20.76       27.32     12.54 o 
   8   0   7        2.87        2.96     11.59 o 
   9   0   7       17.25       16.50     13.22 o 
 -11   1   7      219.92      195.79     32.02 o 
 -10   1   7       55.77       55.93     18.06 o 
  -9   1   7       17.86       13.80     11.14 o 
  -8   1   7      511.95      530.32     26.16 o 
  -7   1   7       35.88       11.20     11.73 o 
  -6   1   7      163.72      185.25     14.74 o 
  -5   1   7      136.71      122.82     11.19 o 
  -4   1   7      488.22      453.08     19.07 o 
  -3   1   7       33.22       37.49      6.39 o 
  -2   1   7      437.14      422.49     11.24 o 
  -1   1   7      572.68      621.91     17.19 o 
   0   1   7      394.61      375.22     11.88 o 
   1   1   7      510.44      562.90     14.90 o 
   2   1   7      359.94      405.99     13.04 o 
   3   1   7      328.28      312.29     11.31 o 
   4   1   7      144.33      163.79     22.06 o 
   5   1   7        6.43       10.08     12.16 o 
   6   1   7        3.48       10.33     12.74 o 
   7   1   7        0.01       -4.42      9.60 o 
   8   1   7        0.05       10.61     11.94 o 
   9   1   7       11.10       30.41     14.97 o 
 -11   2   7       39.94       69.00     20.34 o 
 -10   2   7       53.16       50.45     17.19 o 
  -9   2   7      181.71      182.42     25.87 o 
  -8   2   7       10.32        5.92      6.50 o 
  -7   2   7       43.17       24.94      8.50 o 
  -6   2   7        0.51       -1.50      5.89 o 
  -5   2   7       93.09       90.46     10.52 o 
  -4   2   7       90.14       82.74      9.64 o 
  -3   2   7      128.43      146.17      6.08 o 
  -2   2   7       55.48       56.31      5.40 o 
  -1   2   7     1520.75     1524.16     27.67 o 
   0   2   7      536.66      504.21     15.11 o 
   1   2   7      105.33      113.64      8.01 o 
   2   2   7      123.30      131.75      8.62 o 
   3   2   7      155.78      156.19      9.18 o 
   4   2   7       43.85       36.11      8.99 o 
   5   2   7        5.22        2.66     10.44 o 
   6   2   7      180.05      208.75     28.38 o 
   7   2   7        3.54        3.90     12.23 o 
   8   2   7       22.02       42.07     16.57 o 
 -11   3   7      113.76      110.19     23.97 o 
 -10   3   7      112.18      128.56     24.05 o 
  -9   3   7       62.90       57.67     11.20 o 
  -8   3   7      157.96      146.25     15.28 o 
  -7   3   7       73.12       68.39     11.18 o 
  -6   3   7       55.78       47.70      9.45 o 
  -5   3   7      344.17      325.48     18.89 o 
  -4   3   7       79.64       81.80      9.98 o 
  -3   3   7      478.46      537.80     14.33 o 
  -2   3   7       21.15       29.13      4.85 o 
  -1   3   7      304.22      294.32     15.71 o 
   0   3   7     1421.13     1530.19     28.59 o 
   1   3   7      645.49      624.23     19.00 o 
   2   3   7      125.12      116.33     10.19 o 
   3   3   7      539.21      590.42     19.23 o 
   4   3   7      399.60      366.51     23.75 o 
   5   3   7       13.40       15.19     11.35 o 
   6   3   7      146.57      163.36     27.11 o 
   7   3   7       13.09       16.71     13.36 o 
   8   3   7       85.26       71.02     22.04 o 
 -11   4   7       45.50       62.54     19.94 o 
 -10   4   7       58.47       37.60     15.87 o 
  -9   4   7       17.60       12.78      8.42 o 
  -8   4   7       12.38       10.48      8.49 o 
  -7   4   7       24.15       21.09      8.81 o 
  -6   4   7       25.98       24.40      9.11 o 
  -5   4   7       38.59       37.62      9.00 o 
  -4   4   7       22.32       46.84      9.06 o 
  -3   4   7        8.78        4.70      5.89 o 
  -2   4   7       48.61       52.46      6.89 o 
  -1   4   7     1150.95     1257.61     27.36 o 
   0   4   7      824.61      776.28     22.34 o 
   1   4   7      131.21      121.58     10.08 o 
   2   4   7     1502.70     1508.37     37.05 o 
   3   4   7       22.76       22.12      8.19 o 
   4   4   7      431.07      467.47     38.63 o 
   5   4   7       13.21        2.75     11.39 o 
   6   4   7       46.74       33.27     16.86 o 
   7   4   7      102.82      128.50     27.56 o 
 -11   5   7        0.55       -5.15      9.86 o 
 -10   5   7       31.91       19.77     12.36 o 
  -9   5   7       24.49       29.26     10.04 o 
  -8   5   7      220.67      205.06     30.37 o 
  -7   5   7      343.98      343.81     22.79 o 
  -6   5   7       36.50       27.70      9.82 o 
  -5   5   7      154.82      135.76     14.80 o 
  -4   5   7      579.72      553.90     24.48 o 
  -3   5   7        4.87        7.53      5.23 o 
  -2   5   7      240.48      149.06     70.34 o 
  -1   5   7     1171.99     1090.51     84.56 o 
   0   5   7      870.09      828.13     25.00 o 
   1   5   7      930.37      873.76     26.43 o 
   2   5   7      924.11      945.31     28.19 o 
   3   5   7      315.56      309.40     22.97 o 
   4   5   7       80.47       72.66     12.73 o 
   5   5   7      246.13      268.29     24.01 o 
   6   5   7        0.43       23.14     16.39 o 
 -11   6   7       77.65       84.83     21.25 o 
 -10   6   7      110.20      134.31     16.94 o 
  -9   6   7       82.03       81.26     13.75 o 
  -8   6   7       27.26       28.93      9.74 o 
  -7   6   7        0.28       -0.13      7.54 o 
  -6   6   7      260.59      240.07     19.72 o 
  -5   6   7       11.15       16.49      8.38 o 
  -4   6   7     1283.89     1277.84     29.86 o 
  -3   6   7      144.08      132.74     10.88 o 
  -2   6   7      333.51      342.18     16.93 o 
  -1   6   7       54.03       57.26      8.66 o 
   0   6   7      525.87      531.66     23.40 o 
   1   6   7      181.78      173.94     13.32 o 
   2   6   7      103.88      120.37     11.75 o 
   3   6   7       76.51      107.53     15.15 o 
   4   6   7      255.81      297.16     25.14 o 
   5   6   7       58.64       69.42     13.65 o 
 -11   7   7       21.78       41.76     18.90 o 
 -10   7   7       14.59       10.53     12.73 o 
  -9   7   7       60.14       58.28     12.73 o 
  -8   7   7      317.62      325.83     24.90 o 
  -7   7   7      285.53      308.57     23.54 o 
  -6   7   7      761.20      753.98     49.57 o 
  -5   7   7      250.68      275.23     21.75 o 
  -4   7   7      367.14      348.53     17.54 o 
  -3   7   7      180.03      129.01     37.49 o 
  -2   7   7      348.42      315.16     17.51 o 
  -1   7   7      129.51      145.83     12.99 o 
   0   7   7      491.07      453.24     23.78 o 
   1   7   7        7.26       11.23      6.33 o 
   2   7   7        2.14       -0.90      7.34 o 
   3   7   7       13.84        7.63     13.17 o 
   4   7   7       18.72       28.52     10.72 o 
 -10   8   7        1.32       12.70     13.51 o 
  -9   8   7      340.86      351.30     43.68 o 
  -8   8   7        4.73       14.35      8.57 o 
  -7   8   7      218.78      217.87     20.93 o 
  -6   8   7      154.69      157.71     17.96 o 
  -5   8   7      218.85      192.18     19.43 o 
  -4   8   7      399.86      396.89     19.95 o 
  -3   8   7      159.89      163.71     13.78 o 
  -2   8   7      559.46      556.90     24.23 o 
  -1   8   7       22.05       23.72      7.79 o 
   0   8   7      132.59      142.72     13.72 o 
   1   8   7        0.30        6.97      6.49 o 
   2   8   7        3.50        8.63      7.84 o 
   3   8   7       53.10       66.02     13.68 o 
  -9   9   7      152.38      198.30     21.90 o 
  -8   9   7       26.98       27.12     10.37 o 
  -7   9   7       37.75       47.29     12.03 o 
  -6   9   7      106.39      102.58     15.63 o 
  -5   9   7      128.22      138.77     17.18 o 
  -4   9   7       56.12       73.99     13.50 o 
  -3   9   7      149.06      169.70     14.81 o 
  -2   9   7        7.17       11.41      7.68 o 
  -1   9   7      140.33      167.74     15.09 o 
   0   9   7        5.38        8.54      7.72 o 
   1   9   7       91.72       91.32     15.23 o 
   2   9   7        1.62       -4.63     10.69 o 
  -8  10   7       93.07      105.42     18.27 o 
  -7  10   7       51.43       58.57     13.28 o 
  -6  10   7        4.54       10.38      9.38 o 
  -5  10   7       39.44       55.90     12.63 o 
  -4  10   7        2.49       12.00      8.24 o 
  -3  10   7       31.73       49.17     10.33 o 
  -2  10   7       97.72       93.53     12.11 o 
  -1  10   7      145.87      172.98     15.92 o 
   0  10   7        5.26        2.17      7.51 o 
   0 -11   8        5.16        1.78     14.37 o 
   1 -11   8        2.96       17.73     15.94 o 
   2 -11   8      171.90      156.94     28.05 o 
   3 -11   8       20.37       15.58      9.90 o 
   4 -11   8        3.74        7.63      9.13 o 
   5 -11   8       26.73       57.89     13.30 o 
   6 -11   8       10.51       17.20     10.19 o 
  -3 -10   8       73.71       99.02     23.82 o 
  -2 -10   8        4.68       16.10     14.27 o 
  -1 -10   8       41.96       35.92     16.65 o 
   0 -10   8       80.61      102.44     22.21 o 
   1 -10   8        1.81       -8.97     10.54 o 
   2 -10   8       30.25       35.96     11.24 o 
   3 -10   8       24.86       33.44     10.70 o 
   4 -10   8       74.97       83.45     14.15 o 
   5 -10   8      194.70      231.18     21.91 o 
   6 -10   8       12.34       15.14      8.67 o 
   7 -10   8       93.18      131.42     17.58 o 
  -4  -9   8       62.00       75.81     21.59 o 
  -3  -9   8       68.58       88.32     21.78 o 
  -2  -9   8      261.40      216.61     30.60 o 
  -1  -9   8        3.84       10.80     11.87 o 
   0  -9   8       43.42       25.69     14.84 o 
   1  -9   8       18.88       24.64      8.70 o 
   2  -9   8       25.02       16.13      8.15 o 
   3  -9   8       47.50       53.48     11.15 o 
   4  -9   8        6.92       16.11      8.45 o 
   5  -9   8        5.29        9.90      7.86 o 
   6  -9   8      124.37      123.73     20.78 o 
   7  -9   8      188.13      235.84     21.79 o 
   8  -9   8      234.87      275.80     33.66 o 
  -4  -8   8        0.13        0.28     12.25 o 
  -3  -8   8      223.38      239.80     29.70 o 
  -2  -8   8      222.97      222.93     28.76 o 
  -1  -8   8      227.80      188.76     26.25 o 
   0  -8   8      140.20      126.13     15.23 o 
   1  -8   8      355.94      338.79     23.70 o 
   2  -8   8       44.24       70.01     12.15 o 
   3  -8   8      454.98      470.44     27.37 o 
   4  -8   8      699.99      653.78     32.00 o 
   5  -8   8      123.41       94.81     13.83 o 
   6  -8   8      431.85      438.61     26.97 o 
   7  -8   8        4.78        2.41      7.33 o 
   8  -8   8        7.02       22.11     12.43 o 
   9  -8   8       76.56       72.56     18.46 o 
  -6  -7   8        5.66        5.50     12.43 o 
  -5  -7   8       50.44       51.66     16.00 o 
  -4  -7   8        0.27       -3.97     10.02 o 
  -3  -7   8       28.87       24.40     12.57 o 
  -2  -7   8       60.96       78.60     18.50 o 
  -1  -7   8       17.82       15.10      6.19 o 
   0  -7   8     1142.49     1140.72     40.40 o 
   1  -7   8        0.00       -1.69      6.66 o 
   2  -7   8      564.74      572.81     28.45 o 
   3  -7   8      298.76      271.96     19.93 o 
   4  -7   8       88.44      104.25     13.43 o 
   5  -7   8       50.37       51.54     10.57 o 
   6  -7   8       17.37       20.68      9.02 o 
   7  -7   8      353.29      366.24     35.23 o 
   8  -7   8        4.10       15.72     11.87 o 
   9  -7   8      216.08      209.96     29.55 o 
  -7  -6   8      246.43      243.33     29.83 o 
  -6  -6   8       64.75       99.22     19.96 o 
  -5  -6   8       28.89       27.80     12.96 o 
  -4  -6   8       39.93       34.36     13.72 o 
  -3  -6   8      183.79      154.56     22.75 o 
  -2  -6   8      332.48      314.00     30.73 o 
  -1  -6   8      334.40      287.66     20.01 o 
   0  -6   8      230.52      246.25     14.88 o 
   1  -6   8      776.82      771.74     21.14 o 
   2  -6   8      318.39      298.97     19.56 o 
   3  -6   8      998.22      986.54     37.03 o 
   4  -6   8       60.37       66.97     10.77 o 
   5  -6   8     1126.66     1148.70     38.22 o 
   6  -6   8      143.52      129.33     14.60 o 
   7  -6   8      342.97      320.11     32.58 o 
   8  -6   8       15.09       14.41     10.95 o 
   9  -6   8       20.68       19.16     13.46 o 
  10  -6   8        4.20       21.80     14.33 o 
  -8  -5   8      248.86      281.57     34.33 o 
  -7  -5   8        0.96        4.49     10.56 o 
  -6  -5   8       89.76      103.97     13.94 o 
  -4  -5   8       50.10       49.43     13.84 o 
  -3  -5   8      266.88      264.36     26.15 o 
  -2  -5   8       73.97       58.52      9.85 o 
  -1  -5   8      638.90      630.44     49.88 o 
   0  -5   8       47.07       54.02      5.64 o 
   1  -5   8      575.65      556.96     43.56 o 
   2  -5   8        5.27        5.32      3.40 o 
   3  -5   8       74.48       83.68      6.74 o 
   4  -5   8      175.23      189.93     10.96 o 
   5  -5   8      361.26      369.76     15.86 o 
   6  -5   8        1.99        9.75      6.43 o 
   7  -5   8       12.70       23.25      8.86 o 
   8  -5   8        2.35        1.95     10.35 o 
   9  -5   8        8.99       12.17     11.51 o 
  10  -5   8        3.02        2.82     10.16 o 
  -9  -4   8       66.22       60.33     19.14 o 
  -8  -4   8       44.88       50.61     17.66 o 
  -7  -4   8      313.38      324.08     22.19 o 
  -6  -4   8      127.38      140.31     14.11 o 
  -5  -4   8      285.46      331.85     28.27 o 
  -4  -4   8       10.97       11.07     10.03 o 
  -3  -4   8      120.32      122.55     17.77 o 
  -2  -4   8       43.84       37.99      7.48 o 
  -1  -4   8       66.30       70.91      8.90 o 
   0  -4   8       23.27       32.75      7.27 o 
   1  -4   8       39.38       47.38     12.39 o 
   2  -4   8        7.64       19.10      3.04 o 
   3  -4   8      321.87      333.73     22.00 o 
   4  -4   8       33.66       33.52      6.05 o 
   5  -4   8       41.07       46.22      7.44 o 
   6  -4   8       68.60       59.82     10.80 o 
   7  -4   8      385.92      364.51     22.72 o 
   8  -4   8       96.80      131.09     15.95 o 
   9  -4   8        4.45        4.48     11.21 o 
  10  -4   8       19.42       38.55     15.60 o 
  -9  -3   8      309.29      314.34     36.23 o 
  -8  -3   8        7.18       15.13     11.57 o 
  -7  -3   8       19.49       23.72      7.28 o 
  -6  -3   8      119.91      129.71     10.92 o 
  -5  -3   8      139.00      139.91     13.48 o 
  -4  -3   8      587.53      625.50     24.12 o 
  -3  -3   8      813.79      868.85     25.73 o 
  -2  -3   8       90.86       91.29      7.99 o 
  -1  -3   8      900.01      874.85     16.04 o 
   0  -3   8      130.45      123.45     10.52 o 
   1  -3   8        0.72        6.06      4.64 o 
   2  -3   8       77.00       97.77     10.67 o 
   3  -3   8       45.31       46.86      6.90 o 
   4  -3   8      100.46      103.24      8.15 o 
   5  -3   8       26.76       35.85      6.64 o 
   6  -3   8       13.18       11.57      7.11 o 
   7  -3   8        0.87       10.48      9.88 o 
   8  -3   8        2.34        2.58      7.63 o 
   9  -3   8        9.51       20.76     10.23 o 
  10  -3   8        0.00       14.90      9.51 o 
 -10  -2   8      202.79      244.43     34.55 o 
  -9  -2   8      141.15      185.81     28.42 o 
  -8  -2   8      166.39      139.45     22.65 o 
  -7  -2   8       86.38       99.72     12.89 o 
  -6  -2   8       27.15       22.69      6.03 o 
  -5  -2   8      773.57      773.58     27.53 o 
  -4  -2   8      105.36       89.45      9.57 o 
  -3  -2   8      110.26      108.79      7.28 o 
  -2  -2   8        6.76        2.65      2.79 o 
  -1  -2   8      308.64      323.42     24.33 o 
   0  -2   8      125.61      126.39      9.89 o 
   1  -2   8     1655.42     1841.06     35.72 o 
   2  -2   8     1308.17     1385.14     31.07 o 
   3  -2   8     2054.90     2246.09     60.69 o 
   4  -2   8        7.09        7.18      5.53 o 
   5  -2   8      422.14      372.94     31.91 o 
   6  -2   8      131.22      132.86     14.69 o 
   7  -2   8      215.69      187.66     17.64 o 
   8  -2   8       10.63        6.85      8.99 o 
   9  -2   8       99.13      121.68     16.42 o 
 -10  -1   8       46.98       53.56     17.70 o 
  -9  -1   8      168.96      210.48     29.35 o 
  -8  -1   8        0.15        9.19      7.73 o 
  -7  -1   8      113.97       47.87     50.39 o 
  -6  -1   8       97.68       88.52      8.33 o 
  -5  -1   8      467.74      445.60     14.72 o 
  -4  -1   8        2.72        8.58      5.28 o 
  -3  -1   8      366.25      327.75     10.97 o 
  -2  -1   8      629.86      691.88     15.04 o 
  -1  -1   8     1748.34     1293.86    607.93 o 
   0  -1   8      458.34      489.65     11.36 o 
   1  -1   8     1403.28     1605.38     22.88 o 
   2  -1   8      273.27      274.85     13.63 o 
   3  -1   8      383.07      377.22     15.26 o 
   4  -1   8      157.29      143.71     20.10 o 
   5  -1   8     2035.90     1939.26     71.70 o 
   6  -1   8      601.24      591.90     42.51 o 
   7  -1   8      188.72      165.12     25.21 o 
   8  -1   8       67.20       75.71     13.47 o 
   9  -1   8       13.12        8.61      9.28 o 
 -11   0   8        7.04        4.19     14.83 o 
 -10   0   8       37.99       58.73     18.62 o 
  -9   0   8        0.01        1.46      9.28 o 
  -8   0   8       61.78       66.56     11.22 o 
  -7   0   8      171.46      160.22     14.89 o 
  -6   0   8        0.74        1.82      6.73 o 
  -5   0   8      443.98      442.64     12.75 o 
  -4   0   8       71.45       80.47      9.95 o 
  -3   0   8      820.59      922.08     16.53 o 
  -2   0   8     1309.09     1293.13     20.33 o 
  -1   0   8       53.88       63.31      5.68 o 
   0   0   8       79.38      118.09      6.84 o 
   1   0   8      437.55      448.18     14.98 o 
   2   0   8     1670.84     1741.83     27.00 o 
   3   0   8        3.35        4.08      3.61 o 
   4   0   8       42.20       33.96     12.72 o 
   5   0   8      228.84      216.61     26.49 o 
   6   0   8      293.23      297.91     31.40 o 
   7   0   8        3.78       11.54     10.94 o 
   8   0   8      218.15      185.00     27.71 o 
   9   0   8        0.06       11.42     12.25 o 
 -11   1   8       19.06       30.76     16.89 o 
 -10   1   8       34.55       15.88     13.45 o 
  -9   1   8       67.90       68.01     17.81 o 
  -8   1   8       56.72       29.04     34.67 o 
  -7   1   8      308.30      321.53     20.23 o 
  -6   1   8      384.14      381.62     20.75 o 
  -5   1   8      159.75      126.75     11.95 o 
  -4   1   8       88.84       67.20      8.67 o 
  -3   1   8      108.29      106.40      6.51 o 
  -2   1   8        0.15        1.87      3.19 o 
  -1   1   8     3874.12     3881.02     39.20 o 
   0   1   8      521.56      590.32     15.53 o 
   1   1   8      486.77      493.39     14.79 o 
   2   1   8      138.34      132.12      8.23 o 
   3   1   8      293.84      271.53     11.36 o 
   4   1   8     1533.65     1430.20     61.74 o 
   5   1   8       26.10       15.89     12.12 o 
   6   1   8      332.10      331.59     33.96 o 
   7   1   8        6.50        1.23     11.93 o 
   8   1   8      169.47      169.57     27.83 o 
   9   1   8       92.69      127.27     28.40 o 
 -11   2   8        1.17        4.04     14.33 o 
 -10   2   8        0.35       -0.26     10.23 o 
  -9   2   8       53.14       72.15     12.23 o 
  -8   2   8        6.61        4.30      7.03 o 
  -7   2   8      450.68      429.31     24.25 o 
  -6   2   8       55.69       43.04      8.69 o 
  -5   2   8      236.35      257.02     16.66 o 
  -4   2   8      176.07      156.52     12.77 o 
  -3   2   8     3334.74     3517.12     91.11 o 
  -2   2   8     2832.03     3004.48     65.24 o 
  -1   2   8       20.70        8.42      3.94 o 
   0   2   8     2482.33     2419.94     34.54 o 
   1   2   8       43.63       36.56      5.63 o 
   2   2   8      429.44      399.75     14.91 o 
   3   2   8      613.25      596.92     17.85 o 
   4   2   8        7.07        2.33      6.24 o 
   5   2   8      160.42      150.71     23.81 o 
   6   2   8       25.49       27.06     12.68 o 
   7   2   8       14.66       20.17     15.23 o 
   8   2   8       43.38       65.37     21.38 o 
 -11   3   8      272.66      267.42     36.04 o 
 -10   3   8       24.10       21.40     15.93 o 
  -9   3   8      148.60      174.40     17.27 o 
  -8   3   8      268.95      289.23     21.12 o 
  -7   3   8      158.84      147.64     14.97 o 
  -6   3   8     1262.12     1297.00     39.66 o 
  -5   3   8       76.49       88.58     11.26 o 
  -4   3   8     1511.08     1565.93     45.05 o 
  -3   3   8      503.71      502.99     14.57 o 
  -2   3   8       26.97       15.00      4.60 o 
  -1   3   8     2649.78     2736.81     48.89 o 
   0   3   8     1861.46     1885.34     40.75 o 
   1   3   8     2058.53     2096.27     43.98 o 
   2   3   8      138.63      149.17     10.87 o 
   3   3   8     1580.82     1518.92     45.03 o 
   4   3   8        8.97       -1.01      6.69 o 
   5   3   8       45.46       38.07     15.03 o 
   6   3   8       17.60       43.16     16.38 o 
   7   3   8        3.20       -8.13     11.74 o 
 -11   4   8      100.33      116.46     25.71 o 
 -10   4   8      185.10      194.36     29.33 o 
  -9   4   8      169.00      169.42     17.46 o 
  -8   4   8     1133.48     1113.12     40.81 o 
  -7   4   8       36.51       36.41      9.72 o 
  -6   4   8      636.31      620.98     28.86 o 
  -5   4   8     1662.83     1697.19     45.08 o 
  -4   4   8      866.02      884.32     20.34 o 
  -3   4   8     1823.34     1740.56    120.22 o 
  -2   4   8      210.87      207.58     11.72 o 
  -1   4   8      319.00      287.93     16.09 o 
   0   4   8     1374.45     1327.03     29.98 o 
   1   4   8       15.52       10.47      6.14 o 
   2   4   8     1301.45     1328.96     37.90 o 
   3   4   8        0.80        6.28      7.51 o 
   4   4   8       10.38       11.11      7.42 o 
   5   4   8       48.63       46.65     16.79 o 
   6   4   8        0.05       11.93     14.03 o 
   7   4   8        2.83       26.10     19.16 o 
 -11   5   8       27.74       21.18     15.99 o 
 -10   5   8      136.29      116.57     23.89 o 
  -9   5   8       53.59       58.86     12.22 o 
  -8   5   8       65.80       62.66     11.91 o 
  -7   5   8       94.25      101.26     13.94 o 
  -6   5   8      137.46      120.62     14.46 o 
  -5   5   8      521.54      535.97     27.06 o 
  -4   5   8     1435.04     1411.29     39.38 o 
  -3   5   8      105.83      100.96      9.61 o 
  -2   5   8      468.24      403.52     23.52 o 
  -1   5   8       82.20       92.37      9.76 o 
   0   5   8     1237.73     1213.64     31.07 o 
   1   5   8      326.30      314.80     16.72 o 
   2   5   8      448.40      446.98     20.05 o 
   3   5   8      246.25      241.60     20.86 o 
   4   5   8       55.59       54.11     11.70 o 
   5   5   8        0.03       11.33      8.21 o 
   6   5   8      194.55      239.89     35.18 o 
 -11   6   8      232.30      200.85     31.74 o 
 -10   6   8       10.45       21.81     10.13 o 
  -9   6   8      340.14      316.78     35.97 o 
  -8   6   8      129.54      130.07     16.34 o 
  -7   6   8      130.90      140.74     16.54 o 
  -6   6   8     1566.86     1461.02     47.29 o 
  -5   6   8      309.18      299.67     21.81 o 
  -4   6   8     1312.38     1235.50     29.98 o 
  -3   6   8       64.05       47.25      8.32 o 
  -2   6   8      244.52      193.90     15.16 o 
  -1   6   8      431.85      416.21     19.54 o 
   0   6   8       62.04       68.62      9.55 o 
   1   6   8        5.64        4.53      5.51 o 
   2   6   8      327.07      322.13     23.98 o 
   3   6   8       56.65       70.23     12.96 o 
   4   6   8        2.13        7.82      7.92 o 
   5   6   8        0.17       11.06      9.26 o 
 -10   7   8       37.62       28.40     11.21 o 
  -9   7   8       69.44       71.48     13.57 o 
  -8   7   8      392.99      358.43     26.13 o 
  -7   7   8        4.77        6.18      7.79 o 
  -6   7   8       35.45       37.99     11.27 o 
  -5   7   8      526.56      491.75     28.51 o 
  -4   7   8       28.66       32.25      7.77 o 
  -3   7   8      679.03      676.50     24.84 o 
  -2   7   8      706.98      706.89     25.91 o 
  -1   7   8       17.43       17.14      7.01 o 
   0   7   8      105.72      114.66     11.92 o 
   1   7   8       38.10       39.83      8.37 o 
   2   7   8        0.01        1.66      7.55 o 
   3   7   8        0.70        8.75      8.13 o 
   4   7   8       10.96       22.94     13.16 o 
 -10   8   8      129.15      112.66     17.34 o 
  -9   8   8        0.42       -1.48      8.37 o 
  -8   8   8        1.30        2.35      8.01 o 
  -7   8   8      206.50      174.64     19.39 o 
  -6   8   8       35.63       24.32      9.68 o 
  -5   8   8      353.01      333.87     24.87 o 
  -4   8   8        1.61       14.43      8.29 o 
  -3   8   8      148.61       82.45     34.36 o 
  -2   8   8        7.75       13.60      6.57 o 
  -1   8   8        0.02       13.42      6.63 o 
   0   8   8       29.58       27.54      7.74 o 
   1   8   8        0.00        8.71      7.94 o 
   2   8   8        6.70        7.60      8.65 o 
   3   8   8        0.97        4.05     10.77 o 
  -9   9   8       49.03       47.86     13.23 o 
  -8   9   8        0.07        1.97      7.57 o 
  -7   9   8       13.61       19.02      8.99 o 
  -6   9   8       56.03       54.86     12.67 o 
  -5   9   8       17.20       19.40      9.05 o 
  -4   9   8       46.14       46.52     11.48 o 
  -3   9   8       52.42       51.25      9.44 o 
  -2   9   8       12.44       20.57      8.05 o 
  -1   9   8       51.24       48.25      9.84 o 
   0   9   8        0.75        1.67      6.36 o 
   1   9   8      240.53      216.29     22.69 o 
  -7  10   8       16.02       25.69     10.67 o 
  -6  10   8      237.35      234.75     23.83 o 
  -5  10   8       20.92       19.73      9.45 o 
  -4  10   8       70.59       70.58     17.61 o 
  -3  10   8        4.93        7.96      8.83 o 
  -2  10   8       93.40       97.29     12.59 o 
  -1  10   8      115.89      119.85     13.78 o 
   0 -11   9       17.65       28.83     20.73 o 
   1 -11   9      119.20       82.10     23.61 o 
   2 -11   9        0.78        7.23     10.02 o 
   3 -11   9      199.22      212.86     22.61 o 
   4 -11   9      145.16      156.80     19.77 o 
   5 -11   9       46.78       56.86     16.32 o 
  -2 -10   9        2.42        5.39     13.86 o 
  -1 -10   9       16.07       37.94     17.60 o 
   0 -10   9        0.39       -8.09     12.08 o 
   1 -10   9       22.79       25.22      9.86 o 
   2 -10   9       85.18       89.50     15.09 o 
   3 -10   9       83.83       81.94     15.35 o 
   4 -10   9      182.42      202.03     28.92 o 
   5 -10   9      106.96      102.91     15.73 o 
   6 -10   9      264.01      254.43     23.00 o 
   7 -10   9      222.63      211.74     21.62 o 
  -4  -9   9      175.04      213.59     31.19 o 
  -3  -9   9      142.37      191.32     30.30 o 
  -2  -9   9      324.69      346.10     37.74 o 
  -1  -9   9        0.13       -0.66     10.89 o 
   0  -9   9      171.38      155.13     26.89 o 
   1  -9   9      106.76      110.11     15.58 o 
   2  -9   9        6.06        5.00      7.07 o 
   3  -9   9       44.70       42.76     10.82 o 
   4  -9   9       91.47       82.72     13.25 o 
   5  -9   9       70.03       62.51     12.32 o 
   6  -9   9       84.55       78.81     14.04 o 
   7  -9   9        0.04        4.01      8.44 o 
   8  -9   9      115.17      123.22     23.55 o 
  -5  -8   9        8.08       18.50     15.26 o 
  -4  -8   9      109.05      160.12     25.82 o 
  -3  -8   9        1.28       -1.58     10.48 o 
  -2  -8   9        5.84       -3.41     10.14 o 
  -1  -8   9     1018.40     1019.01     59.70 o 
   0  -8   9      196.57      182.99     18.32 o 
   1  -8   9      232.79      206.90     21.49 o 
   2  -8   9       12.16       13.16      9.26 o 
   3  -8   9      553.41      520.66     29.11 o 
   4  -8   9      215.76      221.57     19.39 o 
   5  -8   9      467.38      433.19     26.79 o 
   6  -8   9       40.24       46.13     11.30 o 
   7  -8   9       12.90       19.39     11.55 o 
   8  -8   9        0.08        7.65     11.53 o 
   9  -8   9        3.30       12.78     13.20 o 
  -6  -7   9      179.23      185.72     27.59 o 
  -5  -7   9       57.34       80.51     18.98 o 
  -4  -7   9        2.56       -8.84     10.29 o 
  -3  -7   9      318.81      285.16     31.05 o 
  -2  -7   9       43.99       30.22     13.63 o 
  -1  -7   9       97.42      107.04     14.14 o 
   0  -7   9       66.25       70.37     11.69 o 
   1  -7   9       29.66       22.29      9.44 o 
   2  -7   9      107.68      100.19     13.01 o 
   3  -7   9     1194.60     1188.95     41.36 o 
   4  -7   9       20.60       24.49      8.03 o 
   5  -7   9       45.57       38.36      9.65 o 
   6  -7   9        5.01       11.01      7.76 o 
   7  -7   9        2.79        4.46      9.90 o 
   8  -7   9      149.11      136.76     24.19 o 
   9  -7   9       32.12       35.85     14.70 o 
  -7  -6   9       12.79       23.62     13.43 o 
  -6  -6   9       36.51       54.10     15.85 o 
  -5  -6   9        1.11       14.45     12.71 o 
  -4  -6   9        0.35        2.75     11.05 o 
  -3  -6   9        2.28        6.89     12.88 o 
  -2  -6   9        3.57        1.11     10.90 o 
  -1  -6   9      295.77      291.64     20.36 o 
   0  -6   9      133.93      114.13     13.54 o 
   1  -6   9        0.53       -1.23      6.36 o 
   2  -6   9        0.61        1.88      6.55 o 
   3  -6   9     1055.98     1012.36     36.08 o 
   4  -6   9      117.43       95.56     13.11 o 
   5  -6   9       13.16       19.84      8.35 o 
   6  -6   9      273.70      266.16     20.12 o 
   7  -6   9       19.34       29.85     13.24 o 
   8  -6   9       59.73       70.61     18.52 o 
   9  -6   9        0.90        5.73     11.89 o 
  -8  -5   9       21.08       29.88     14.59 o 
  -7  -5   9      149.75      153.44     16.44 o 
  -6  -5   9        0.02       29.04     12.63 o 
  -5  -5   9        6.50        7.26      9.87 o 
  -4  -5   9       93.32       87.87     17.74 o 
  -3  -5   9       20.33       19.98     12.09 o 
  -2  -5   9       64.50       69.76     10.53 o 
  -1  -5   9      182.51      184.95     17.00 o 
   0  -5   9      894.68      926.34     31.90 o 
   1  -5   9       70.12       59.20     12.63 o 
   2  -5   9       55.30       52.37      9.85 o 
   3  -5   9      506.32      516.33     24.75 o 
   4  -5   9        0.45        3.56      6.72 o 
   5  -5   9       14.04       11.62      7.11 o 
   6  -5   9       68.06       53.12     14.91 o 
   7  -5   9      650.47      719.73     49.06 o 
   8  -5   9        1.22        2.84     10.57 o 
   9  -5   9       16.52       35.94     15.18 o 
  -9  -4   9       51.14       92.87     22.87 o 
  -8  -4   9        2.52       -3.85      9.69 o 
  -7  -4   9       54.89       32.69     31.72 o 
  -6  -4   9       47.00       49.51      8.46 o 
  -5  -4   9        1.96       11.65      8.25 o 
  -4  -4   9        9.09       13.22     10.04 o 
  -3  -4   9      312.60      339.53     28.24 o 
  -2  -4   9       43.11       40.59      8.49 o 
  -1  -4   9     1546.79     1510.00     23.46 o 
   0  -4   9      287.15      289.05     17.07 o 
   1  -4   9       46.47       60.96      9.24 o 
   2  -4   9       30.42       49.08      8.21 o 
   3  -4   9       20.73       20.09      6.43 o 
   4  -4   9       86.43      105.76      8.65 o 
   5  -4   9      387.44      436.80     20.85 o 
   6  -4   9       45.17       42.99      9.55 o 
   7  -4   9       79.50       91.66     13.19 o 
   8  -4   9      131.00      127.99     22.93 o 
   9  -4   9      206.37      200.89     28.75 o 
  -9  -3   9       11.42        2.80     11.60 o 
  -8  -3   9       15.57       28.79     12.76 o 
  -7  -3   9       30.03       12.78     13.50 o 
  -6  -3   9      195.68      174.89     12.14 o 
  -5  -3   9        6.61        8.73      6.66 o 
  -4  -3   9       14.90        8.81      6.25 o 
  -3  -3   9      414.47      339.27     32.71 o 
  -2  -3   9      656.30      677.42     16.69 o 
  -1  -3   9      241.37      242.00      8.26 o 
   0  -3   9      229.63      295.02     27.32 o 
   1  -3   9     1080.44     1155.29     31.20 o 
   2  -3   9      342.42      353.80     16.76 o 
   3  -3   9     2440.16     2586.57     45.96 o 
   4  -3   9      128.95      128.12      8.97 o 
   5  -3   9      960.58      976.80     31.61 o 
   6  -3   9      188.71      158.22     15.13 o 
   7  -3   9      191.66       92.56     95.83 o 
   8  -3   9      115.56      111.54     15.19 o 
   9  -3   9        0.07        0.91      9.39 o 
 -10  -2   9       40.21       25.92     15.96 o 
  -9  -2   9       79.89       95.68     21.79 o 
  -8  -2   9       42.96       61.17     17.15 o 
  -7  -2   9       10.81       -0.66      7.13 o 
  -6  -2   9      411.70      432.60     17.24 o 
  -5  -2   9      107.42       96.24     13.39 o 
  -4  -2   9     1067.97     1132.30     31.15 o 
  -3  -2   9       62.29       85.97      6.79 o 
  -2  -2   9      445.26      368.47    149.16 o 
  -1  -2   9       19.55       29.09      4.21 o 
   0  -2   9      474.79      479.46     19.01 o 
   1  -2   9      486.83      463.48     18.85 o 
   2  -2   9        4.97       -0.42      4.13 o 
   3  -2   9       20.41       28.41      6.20 o 
   4  -2   9     1518.43     1538.50     51.12 o 
   5  -2   9     1060.29     1085.12     55.06 o 
   6  -2   9      424.47      281.36    131.96 o 
   7  -2   9       29.83       26.43      9.22 o 
   8  -2   9      113.91      109.94     15.54 o 
   9  -2   9       95.45       81.99     20.75 o 
 -10  -1   9        0.31      -11.83     11.83 o 
  -9  -1   9        0.51       -1.96     10.58 o 
  -8  -1   9      219.61      187.86     16.83 o 
  -7  -1   9       37.67       30.75      8.80 o 
  -6  -1   9      329.86      291.74     20.72 o 
  -5  -1   9      281.27      283.63     17.26 o 
  -4  -1   9      181.38      186.98     13.21 o 
  -3  -1   9       26.70       42.85      4.84 o 
  -2  -1   9     5013.35     5292.39     45.79 o 
  -1  -1   9      417.02      256.04    110.94 o 
   0  -1   9     2401.55     2428.28     28.04 o 
   1  -1   9      818.47      924.28     21.90 o 
   2  -1   9      201.19      196.39     12.45 o 
   3  -1   9       40.66       48.97      9.76 o 
   4  -1   9      277.95      280.02     27.71 o 
   5  -1   9      198.02      210.92     26.25 o 
   6  -1   9       18.86       33.35     13.76 o 
   7  -1   9      231.21      251.31     30.62 o 
   8  -1   9        4.30        5.07      8.83 o 
   9  -1   9       14.38        5.64      9.21 o 
 -11   0   9       35.58       72.47     23.01 o 
 -10   0   9        0.95        7.03     11.21 o 
  -9   0   9       25.84       21.07     12.84 o 
  -8   0   9       14.21       12.79      6.99 o 
  -7   0   9      397.47      368.37     21.86 o 
  -6   0   9      229.12      213.94     16.20 o 
  -5   0   9      487.77      463.29     12.77 o 
  -4   0   9      547.81      534.12     21.40 o 
  -3   0   9      135.56      142.01      7.10 o 
  -2   0   9     5495.54     5721.06    106.92 o 
  -1   0   9        8.51       16.82      3.85 o 
   0   0   9     1235.47     1217.27     39.44 o 
   1   0   9     1299.63     1357.66     23.98 o 
   2   0   9       31.09       31.47      5.02 o 
   3   0   9       52.06       52.35      5.79 o 
   4   0   9        8.17        6.59     11.32 o 
   5   0   9      186.76      177.81     24.60 o 
   6   0   9      897.50      858.61     53.49 o 
   7   0   9        7.08        7.41     10.53 o 
   8   0   9      344.94      377.64     39.67 o 
   9   0   9        0.23       -9.24     14.95 o 
 -11   1   9       14.95       26.37     16.07 o 
 -10   1   9       53.09       38.26     16.95 o 
  -9   1   9      290.40      325.02     22.88 o 
  -8   1   9      676.54      704.55     39.36 o 
  -7   1   9       23.93       29.47      9.38 o 
  -6   1   9      190.30      165.19     15.12 o 
  -5   1   9      315.85      296.90     17.93 o 
  -4   1   9      862.83      884.53     28.18 o 
  -3   1   9     1241.04     1269.36     20.05 o 
  -2   1   9       80.52       73.44      5.99 o 
  -1   1   9     5182.79     5318.99     71.26 o 
   0   1   9        8.41        3.36      3.38 o 
   1   1   9      330.99      315.95     12.61 o 
   2   1   9        0.06        1.39      3.93 o 
   3   1   9      231.50      221.75     11.03 o 
   4   1   9     1577.54     1516.67     65.38 o 
   5   1   9       28.93       28.24     13.26 o 
   6   1   9      129.55      135.98     23.50 o 
   7   1   9       20.98       24.59     13.27 o 
   8   1   9      101.76       82.66     21.87 o 
 -11   2   9       12.09       22.51     15.98 o 
 -10   2   9      178.92      176.91     29.22 o 
  -9   2   9      367.25      376.20     24.75 o 
  -8   2   9     1186.73     1150.14     40.79 o 
  -7   2   9       45.63       38.70      9.55 o 
  -6   2   9      682.98      655.79     48.33 o 
  -5   2   9      182.66      174.47     14.66 o 
  -4   2   9       10.26       15.01      6.77 o 
  -3   2   9      481.29      477.10     12.91 o 
  -2   2   9     1800.89     1726.39     27.79 o 
  -1   2   9      351.85      376.55     13.78 o 
   0   2   9     1115.54     1075.72     23.86 o 
   1   2   9        0.36        6.75      4.02 o 
   2   2   9      565.16      545.04     18.14 o 
   3   2   9       23.06       44.37      9.57 o 
   4   2   9       97.72       77.50     11.92 o 
   5   2   9       96.23       94.93     19.92 o 
   6   2   9       76.73       79.11     19.55 o 
   7   2   9       63.17       48.70     17.52 o 
   8   2   9       28.39       40.03     19.55 o 
 -11   3   9       10.10       12.47     14.74 o 
 -10   3   9      225.97      202.96     30.08 o 
  -9   3   9      111.15      141.06     16.86 o 
  -8   3   9        0.03        3.92      6.95 o 
  -7   3   9        9.92       14.58      7.66 o 
  -6   3   9     1308.89     1346.88     41.26 o 
  -5   3   9      330.04      327.03     20.21 o 
  -4   3   9      227.18      225.09      8.36 o 
  -3   3   9      359.90      358.79     13.09 o 
  -2   3   9      941.40      945.85     22.60 o 
  -1   3   9      575.07      369.20    171.61 o 
   0   3   9      150.82      139.63     10.20 o 
   1   3   9      247.22      261.15     14.13 o 
   2   3   9       10.61       18.56      5.87 o 
   3   3   9      173.25      189.92     17.70 o 
   4   3   9       23.38       36.99     10.07 o 
   5   3   9        4.70       25.16     14.32 o 
   6   3   9        1.38        7.03     12.61 o 
   7   3   9        0.78       11.16     13.97 o 
 -11   4   9        1.13        6.11     12.75 o 
 -10   4   9      254.19      265.87     22.61 o 
  -9   4   9       22.58       26.43      9.47 o 
  -8   4   9       28.64       28.41      9.38 o 
  -7   4   9       11.20       23.60      9.35 o 
  -6   4   9       76.28       83.39     14.97 o 
  -5   4   9      766.81      749.44     60.85 o 
  -4   4   9     1702.54     1845.64     65.13 o 
  -3   4   9       31.42       23.07      5.93 o 
  -2   4   9       47.47       45.53      7.00 o 
  -1   4   9      160.58      156.05     11.11 o 
   0   4   9        0.28       -0.20      5.35 o 
   1   4   9      578.23      601.71     21.78 o 
   2   4   9      119.80      133.17     11.29 o 
   3   4   9       60.41       70.00     12.55 o 
   4   4   9       37.53       35.07     13.13 o 
   5   4   9        5.88        5.90     11.75 o 
   6   4   9       15.49       39.41     18.84 o 
 -11   5   9        4.47        8.81     14.87 o 
 -10   5   9       30.73       47.96     19.58 o 
  -9   5   9        8.48       10.90      7.98 o 
  -8   5   9        8.38       14.16      8.55 o 
  -7   5   9      724.53      721.62     33.74 o 
  -6   5   9      272.83      268.41     20.93 o 
  -5   5   9       99.27       88.53     12.91 o 
  -4   5   9      350.69      333.80     21.58 o 
  -3   5   9        3.73        8.52      5.88 o 
  -2   5   9        2.57        4.88      5.73 o 
  -1   5   9     1993.14     1860.70    127.14 o 
   0   5   9      661.93      633.07     23.28 o 
   1   5   9      178.64      173.19     13.14 o 
   2   5   9        3.17        0.62      6.89 o 
   3   5   9      277.35      260.27     22.18 o 
   4   5   9        3.90        0.15      7.74 o 
   5   5   9       47.84       60.57     13.03 o 
   6   5   9        0.15        8.28     17.25 o 
 -11   6   9       42.31       39.70     21.15 o 
 -10   6   9       64.38       92.92     15.19 o 
  -9   6   9       53.67       63.43     12.71 o 
  -8   6   9       55.34       73.36     13.58 o 
  -7   6   9       19.84       16.02      9.24 o 
  -6   6   9       64.29       80.51     12.99 o 
  -5   6   9        1.94       10.20      7.39 o 
  -4   6   9        7.20        2.38      6.15 o 
  -3   6   9      454.59      466.52     20.02 o 
  -2   6   9       12.42       13.30      7.83 o 
  -1   6   9      187.71      167.88     13.21 o 
   0   6   9      449.95      429.98     20.68 o 
   1   6   9        4.51       11.54      6.40 o 
   2   6   9       19.67       12.04     11.75 o 
   3   6   9      112.52      119.93     16.39 o 
   4   6   9        0.50       16.67     10.74 o 
   5   6   9       42.25       66.25     15.74 o 
 -10   7   9        4.34        9.28      8.89 o 
  -9   7   9        1.53       12.47     11.73 o 
  -8   7   9        3.45        7.76      7.61 o 
  -7   7   9      156.24      155.16     18.00 o 
  -6   7   9      189.07      172.67     18.75 o 
  -5   7   9      231.11      226.36     26.03 o 
  -4   7   9      651.90      640.73     32.45 o 
  -3   7   9      386.73      405.81     20.05 o 
  -2   7   9        5.27        4.84      5.98 o 
  -1   7   9      162.25      173.88     14.29 o 
   0   7   9        0.67        4.67      5.88 o 
   1   7   9       17.57       19.45      7.46 o 
   2   7   9        0.09       -4.60      7.27 o 
   3   7   9       12.85       24.19     10.56 o 
   4   7   9       51.27       48.74     16.30 o 
 -10   8   9       48.23       58.51     14.11 o 
  -9   8   9      191.80      191.22     39.19 o 
  -8   8   9        1.07        9.40     10.78 o 
  -7   8   9       96.11      103.96     15.50 o 
  -6   8   9       12.38       20.54      9.35 o 
  -5   8   9      206.82      190.80     19.71 o 
  -4   8   9      347.46      363.37     26.24 o 
  -3   8   9       20.10       16.97     13.75 o 
  -2   8   9      102.93      106.67     11.95 o 
  -1   8   9       19.52       23.35      7.39 o 
   0   8   9      235.82      218.47     16.86 o 
   1   8   9       16.67       27.30     10.97 o 
   2   8   9       15.27       10.94      9.10 o 
  -9   9   9       11.50       12.43     11.82 o 
  -8   9   9       29.06       28.72     10.77 o 
  -7   9   9       11.94       13.03      9.09 o 
  -6   9   9      193.55      178.47     20.30 o 
  -5   9   9       47.80       44.43     12.83 o 
  -4   9   9       89.20      117.48     16.26 o 
  -3   9   9      206.29      206.04     24.55 o 
  -2   9   9      523.77      554.86     26.57 o 
  -1   9   9      457.43      485.16     25.06 o 
   0   9   9      120.61      125.81     13.70 o 
   1   9   9       67.69       52.95     13.89 o 
  -7  10   9      172.80      177.81     22.84 o 
  -6  10   9        1.52        6.74      9.47 o 
  -5  10   9      336.37      322.33     27.62 o 
  -4  10   9       28.31       41.07     12.51 o 
  -3  10   9      123.77      133.62     18.27 o 
  -2  10   9        3.92        4.64      8.40 o 
   0 -11  10        5.75        4.66     21.56 o 
   1 -11  10        3.81        1.86     16.07 o 
   2 -11  10       20.78       29.47     12.26 o 
   3 -11  10       71.71       79.50     15.55 o 
   4 -11  10       32.03       52.64     14.27 o 
   5 -11  10        7.11        4.18     11.71 o 
  -2 -10  10       35.64       19.32     16.89 o 
  -1 -10  10        4.99       13.82     14.66 o 
   0 -10  10       33.34       31.86     18.51 o 
   1 -10  10        4.37       16.15      9.10 o 
   2 -10  10      108.40      123.18     17.20 o 
   3 -10  10       46.21       36.91     10.70 o 
   4 -10  10        3.99       11.32      8.42 o 
   5 -10  10        3.94       10.41     11.33 o 
   6 -10  10        7.23        4.21     10.66 o 
   7 -10  10        1.69        4.80      9.25 o 
  -4  -9  10       19.56       26.49     16.22 o 
  -3  -9  10       29.49       47.38     18.12 o 
  -2  -9  10        0.33       -4.25     11.65 o 
  -1  -9  10       83.88       98.43     22.32 o 
   0  -9  10       10.82       12.10      8.88 o 
   1  -9  10       64.69       70.84     13.02 o 
   2  -9  10        4.28        1.92      6.58 o 
   3  -9  10        3.41        7.71      6.77 o 
   4  -9  10       12.03       26.71      9.40 o 
   5  -9  10        1.33        5.73      7.97 o 
   6  -9  10       45.94       36.94      9.95 o 
   7  -9  10        7.52       18.03     13.51 o 
   8  -9  10        0.07       -0.38     12.24 o 
  -5  -8  10       42.52       64.44     20.14 o 
  -4  -8  10      116.61      139.01     25.46 o 
  -3  -8  10       42.70       37.39     16.62 o 
  -2  -8  10        0.76       -4.38      9.28 o 
  -1  -8  10       67.38       48.71     11.45 o 
   0  -8  10        1.83        6.21      7.49 o 
   1  -8  10        5.72        5.06      8.14 o 
   2  -8  10      100.22       95.56     13.47 o 
   3  -8  10       56.95       60.99     12.24 o 
   4  -8  10      557.55      608.21     34.28 o 
   5  -8  10      140.48      133.12     16.03 o 
   6  -8  10      259.75      274.77     26.07 o 
   7  -8  10        1.32       -4.89      8.88 o 
   8  -8  10       76.53      105.60     23.49 o 
  -5  -7  10       13.98       27.25     14.00 o 
  -4  -7  10       84.54       75.82     18.30 o 
  -3  -7  10       43.54       57.47     17.66 o 
  -2  -7  10      100.78       77.60     17.89 o 
  -1  -7  10      136.39      124.28     15.43 o 
   0  -7  10       33.25       39.68      9.79 o 
   1  -7  10       57.02       60.00     11.71 o 
   2  -7  10      237.49      215.64     18.77 o 
   3  -7  10      395.22      406.24     25.20 o 
   4  -7  10      322.93      335.49     22.85 o 
   5  -7  10      150.62      144.88     16.14 o 
   6  -7  10        9.43        9.18      7.91 o 
   7  -7  10        2.45        2.83      9.95 o 
   8  -7  10       19.54        7.88     10.76 o 
   9  -7  10       48.78       65.38     20.47 o 
  -6  -6  10       36.92       41.27     15.86 o 
  -5  -6  10        2.87        4.91     11.81 o 
  -4  -6  10       54.20       51.70     18.01 o 
  -3  -6  10       11.22        4.56     11.88 o 
  -2  -6  10       90.05       76.89     12.65 o 
  -1  -6  10      692.21      632.53     29.96 o 
   0  -6  10      672.98      659.23     30.27 o 
   1  -6  10       58.84       44.23     10.18 o 
   2  -6  10       41.53       37.48     10.14 o 
   3  -6  10       37.13       28.34      8.86 o 
   4  -6  10      250.81      247.91     19.13 o 
   5  -6  10        1.67        6.60     10.79 o 
   6  -6  10       45.12       66.02     16.30 o 
   7  -6  10       37.38       52.34     15.77 o 
   8  -6  10       66.00       78.11     19.96 o 
   9  -6  10        7.28       27.94     14.78 o 
  -8  -5  10       15.55       11.45     13.59 o 
  -7  -5  10        8.39        7.69     11.21 o 
  -6  -5  10       82.94       84.75     19.74 o 
  -5  -5  10      384.20      348.12     22.10 o 
  -4  -5  10      104.61      107.37     18.91 o 
  -3  -5  10        8.87       11.19     10.23 o 
  -2  -5  10       25.90       33.26      8.90 o 
  -1  -5  10      287.98      261.12     18.29 o 
   0  -5  10       19.99       20.47      7.30 o 
   1  -5  10      781.11      749.02     29.48 o 
   2  -5  10      203.79      192.12     16.61 o 
   3  -5  10      936.42      851.44     32.31 o 
   4  -5  10      153.53      162.77     15.36 o 
   5  -5  10        0.01       -2.34      6.29 o 
   6  -5  10        6.35       12.50      9.59 o 
   7  -5  10       52.31       58.08     15.46 o 
   8  -5  10      208.69      182.47     27.37 o 
   9  -5  10        0.09        2.05     13.46 o 
  -9  -4  10       45.76       57.39     18.37 o 
  -8  -4  10       99.17      150.74     23.84 o 
  -7  -4  10       52.35       59.92     11.30 o 
  -6  -4  10       62.44       81.19     12.25 o 
  -5  -4  10      384.18      362.94     21.55 o 
  -4  -4  10      208.46      209.65     15.52 o 
  -3  -4  10      510.58      549.52     20.88 o 
  -2  -4  10        6.19        8.74      4.35 o 
  -1  -4  10       91.94      108.82      6.18 o 
   0  -4  10       93.32       79.72     10.13 o 
   1  -4  10       59.41       50.46      9.64 o 
   2  -4  10     1376.82     1379.30     37.69 o 
   3  -4  10       87.09       93.70     11.75 o 
   4  -4  10      634.19      647.48     40.91 o 
   5  -4  10      308.28      306.04     19.35 o 
   6  -4  10        3.12       -0.65      8.32 o 
   7  -4  10       20.01       26.21     12.50 o 
   8  -4  10        1.00       14.21     10.66 o 
   9  -4  10        0.15        6.74     14.41 o 
  -9  -3  10      191.66      241.88     32.85 o 
  -8  -3  10       39.80       47.37     16.08 o 
  -7  -3  10      425.90      449.88     25.74 o 
  -6  -3  10        1.59        5.71      7.50 o 
  -5  -3  10        1.81        3.49      6.91 o 
  -4  -3  10      615.01      599.54     23.96 o 
  -3  -3  10      100.59       66.51     33.65 o 
  -2  -3  10       18.75       19.14      4.29 o 
  -1  -3  10       85.26       94.66      4.94 o 
   0  -3  10      123.48       93.30      9.94 o 
   1  -3  10      384.92      358.46     22.62 o 
   2  -3  10      431.74      447.86     18.23 o 
   3  -3  10      508.37      487.00     14.55 o 
   4  -3  10      270.23      285.28     13.15 o 
   5  -3  10       48.68       47.89      9.49 o 
   6  -3  10      322.56      295.23     19.93 o 
   7  -3  10       20.38       25.57     13.27 o 
   8  -3  10        5.89        5.48     10.81 o 
   9  -3  10        1.51        9.07     11.69 o 
 -10  -2  10       49.83       53.78     20.27 o 
  -9  -2  10      382.86      374.68     38.80 o 
  -8  -2  10       91.53       35.26     48.08 o 
  -7  -2  10       12.20       20.14      8.54 o 
  -6  -2  10      914.31      988.08     34.46 o 
  -5  -2  10       22.35       20.94      7.93 o 
  -4  -2  10     1500.05     1445.68     96.23 o 
  -3  -2  10     1001.42     1019.03     21.65 o 
  -2  -2  10       34.52       29.73      8.98 o 
  -1  -2  10     2177.89     2150.26     69.78 o 
   0  -2  10        6.15       14.65      5.82 o 
   1  -2  10        7.55        1.24      3.97 o 
   2  -2  10      167.07      177.95     12.86 o 
   3  -2  10      133.24      120.88     10.95 o 
   4  -2  10       38.79       45.85      7.58 o 
   5  -2  10        0.08       -8.95      8.95 o 
   6  -2  10        3.40       11.42     11.77 o 
   7  -2  10       14.41       22.94     10.13 o 
   8  -2  10       71.88       79.08     20.05 o 
   9  -2  10        1.22       16.02      9.80 o 
 -10  -1  10       68.20       67.06     20.82 o 
  -9  -1  10        4.29       21.97     12.98 o 
  -8  -1  10       30.71       34.59      9.71 o 
  -7  -1  10       90.12       91.32     12.22 o 
  -6  -1  10       99.49      103.54     12.49 o 
  -5  -1  10      717.22      694.29     26.84 o 
  -4  -1  10      315.25      303.76     16.59 o 
  -3  -1  10     1425.10     1432.75     24.42 o 
  -2  -1  10      166.70      154.30      8.16 o 
  -1  -1  10     1221.81      888.96    335.34 o 
   0  -1  10     1733.96     1709.44     24.65 o 
   1  -1  10      199.38      218.61     10.34 o 
   2  -1  10      382.07      379.89     13.41 o 
   3  -1  10       25.27       27.42      6.47 o 
   4  -1  10      103.34      101.07     19.25 o 
   5  -1  10      203.61      213.39     27.01 o 
   6  -1  10       25.90       30.38     13.36 o 
   7  -1  10        7.85       15.37     10.92 o 
   8  -1  10       30.39       22.87     15.34 o 
   9  -1  10       34.29       45.79     13.30 o 
 -10   0  10       42.66       36.20     16.86 o 
  -9   0  10       40.06       54.87     16.60 o 
  -8   0  10       20.37       14.88      8.60 o 
  -7   0  10      147.33      142.79     14.83 o 
  -6   0  10      660.41      614.42     26.94 o 
  -5   0  10      302.21      287.55     27.18 o 
  -4   0  10      174.95      172.42     13.25 o 
  -3   0  10      168.33      175.83      8.45 o 
  -2   0  10     1214.52     1211.09     21.96 o 
  -1   0  10     2755.30     2540.99    254.07 o 
   0   0  10      195.62      175.06     12.01 o 
   1   0  10      542.30      537.49     15.94 o 
   2   0  10      144.95      138.05      8.95 o 
   3   0  10      201.96      205.91     12.42 o 
   4   0  10       15.54       19.60     13.31 o 
   5   0  10      137.46      149.03     24.10 o 
   6   0  10        6.34       -2.66      9.90 o 
   7   0  10       20.79       20.28     12.34 o 
   8   0  10        0.40       13.80     14.92 o 
 -11   1  10       60.66       74.71     21.75 o 
 -10   1  10      126.59      104.60     22.13 o 
  -9   1  10      119.42      138.65     16.37 o 
  -8   1  10       24.82       31.53      9.81 o 
  -7   1  10       49.13       38.76      9.42 o 
  -6   1  10      234.94      251.63     18.22 o 
  -5   1  10       38.51       37.93      8.57 o 
  -4   1  10       85.04       96.56     12.11 o 
  -3   1  10     1878.22     2136.29     41.58 o 
  -2   1  10      665.83      704.51     17.35 o 
  -1   1  10       42.32       31.75      4.96 o 
   0   1  10      238.69      242.79     11.34 o 
   1   1  10      315.83      333.83     13.60 o 
   2   1  10      766.12      843.20     21.90 o 
   3   1  10       76.37       84.04      7.92 o 
   4   1  10       16.08        9.27     13.29 o 
   5   1  10       87.76       59.40     16.79 o 
   6   1  10        4.88        9.79     11.88 o 
   7   1  10       81.49      114.83     23.66 o 
   8   1  10       66.22       72.14     21.81 o 
 -11   2  10        5.87       18.12     14.61 o 
 -10   2  10       50.25       67.19     18.85 o 
  -9   2  10       90.78      103.76     14.66 o 
  -8   2  10       95.70       83.35     12.43 o 
  -7   2  10      646.31      677.80     30.60 o 
  -6   2  10      461.28      412.50     23.06 o 
  -5   2  10      166.26      160.31     14.57 o 
  -4   2  10      161.82      188.55     17.53 o 
  -3   2  10        0.83        1.24      5.36 o 
  -2   2  10     1147.19     1124.72     23.54 o 
  -1   2  10      177.50      162.10      9.86 o 
   0   2  10        5.81        5.92      4.54 o 
   1   2  10      159.66      162.70     10.53 o 
   2   2  10     1518.96     1459.57     30.46 o 
   3   2  10      126.05      104.11     13.44 o 
   4   2  10      465.75      445.71     33.91 o 
   5   2  10       58.99       57.23     17.16 o 
   6   2  10       15.02       13.33     12.87 o 
   7   2  10       50.81       47.25     18.44 o 
 -11   3  10        3.05       17.13     14.94 o 
 -10   3  10        2.19        7.93     11.73 o 
  -9   3  10      107.86      113.43     15.28 o 
  -8   3  10      213.15      217.60     18.83 o 
  -7   3  10        9.68        7.20      6.74 o 
  -6   3  10       61.13       67.62     11.63 o 
  -5   3  10       65.14       69.15     17.31 o 
  -4   3  10       61.65       59.89     10.02 o 
  -3   3  10       10.18        9.20      4.81 o 
  -2   3  10      628.29      664.90     19.77 o 
  -1   3  10        0.09        0.22      4.21 o 
   0   3  10      777.40      773.83     40.60 o 
   1   3  10      357.10      344.87     16.20 o 
   2   3  10      331.19      336.69     16.22 o 
   3   3  10     1150.95     1118.83     41.26 o 
   4   3  10      107.97      112.48     14.78 o 
   5   3  10       44.90       60.18     18.89 o 
   6   3  10        5.28        8.95     13.57 o 
   7   3  10        1.72       10.55     18.38 o 
 -11   4  10        9.76       20.02     14.91 o 
 -10   4  10      117.66      125.83     16.33 o 
  -9   4  10       24.80       21.75      8.94 o 
  -8   4  10       49.78       57.69     11.45 o 
  -7   4  10      373.57      380.84     24.52 o 
  -6   4  10        8.88        3.40      7.21 o 
  -5   4  10        3.18        5.27      7.45 o 
  -4   4  10      121.08      120.62     13.62 o 
  -3   4  10      685.59      719.84     25.27 o 
  -2   4  10        1.68        8.25      5.58 o 
  -1   4  10     1791.01     1844.06     36.64 o 
   0   4  10      198.63      188.55     13.24 o 
   1   4  10     2688.05     2675.68    110.44 o 
   2   4  10      645.18      577.17     58.63 o 
   3   4  10      404.40      415.31     26.52 o 
   4   4  10      295.27      295.07     23.83 o 
   5   4  10        7.06        0.89     10.56 o 
   6   4  10       75.44       50.92     19.96 o 
 -11   5  10        0.34       10.21     17.14 o 
 -10   5  10        0.22        9.09     12.66 o 
  -9   5  10       23.53       18.72      9.18 o 
  -8   5  10       53.77       59.97     11.82 o 
  -7   5  10       25.60       25.23      9.24 o 
  -6   5  10      182.79      173.95     17.22 o 
  -5   5  10      641.94      627.65     30.39 o 
  -4   5  10      187.38      212.80     18.03 o 
  -3   5  10       83.44       85.61      9.45 o 
  -2   5  10       10.25        7.11      5.95 o 
  -1   5  10     2100.79     2032.33     41.10 o 
   0   5  10      137.64      149.61     12.21 o 
   1   5  10       10.07       17.61      6.86 o 
   2   5  10      274.32      281.93     22.36 o 
   3   5  10      105.90      115.59     15.38 o 
   4   5  10       76.21       79.89     14.43 o 
   5   5  10      193.06      203.16     28.68 o 
 -10   6  10       63.78       59.09     13.14 o 
  -9   6  10      241.75      223.05     21.52 o 
  -8   6  10        8.62       23.56      9.41 o 
  -7   6  10      666.39      623.81     33.13 o 
  -6   6  10        9.11        7.80      7.76 o 
  -5   6  10      102.42      100.70     14.50 o 
  -4   6  10      118.22      123.30     14.73 o 
  -3   6  10        4.22        7.06      6.46 o 
  -2   6  10      255.14      189.58     78.90 o 
  -1   6  10      376.22      350.62     18.77 o 
   0   6  10       20.64       22.80      7.35 o 
   1   6  10      491.64      442.20     21.71 o 
   2   6  10       46.50       44.15     11.46 o 
   3   6  10      167.99      157.53     18.54 o 
   4   6  10       89.64       92.49     16.19 o 
 -10   7  10       64.90       71.96     18.43 o 
  -9   7  10        2.16       24.45     10.49 o 
  -8   7  10       52.74       61.74     12.91 o 
  -7   7  10        0.73       19.76      9.01 o 
  -6   7  10      807.01      792.73     38.15 o 
  -5   7  10       31.09       50.84     11.34 o 
  -4   7  10     1184.66     1144.42     44.10 o 
  -3   7  10      122.67      130.76     12.61 o 
  -2   7  10       69.44       80.66     10.41 o 
  -1   7  10      978.96      961.81     32.00 o 
   0   7  10        0.91        9.24      6.73 o 
   1   7  10       81.68       60.47     12.73 o 
   2   7  10      125.26      111.23     16.62 o 
   3   7  10        1.97        9.21      9.18 o 
  -9   8  10        1.86        7.51     10.48 o 
  -8   8  10      126.93      133.74     25.51 o 
  -7   8  10       51.89       49.14     12.89 o 
  -6   8  10        0.09        4.24      7.75 o 
  -5   8  10      183.68      186.33     19.96 o 
  -4   8  10        0.66        3.19      7.23 o 
  -3   8  10      462.22      469.45     29.89 o 
  -2   8  10      535.54      549.12     25.38 o 
  -1   8  10      287.74      306.50     20.04 o 
   0   8  10       35.89       36.38      8.63 o 
   1   8  10       22.19       23.38      9.50 o 
   2   8  10      115.09      123.18     19.25 o 
  -8   9  10      106.98      136.54     37.25 o 
  -7   9  10      139.51      140.93     18.57 o 
  -6   9  10        2.32        6.03     16.63 o 
  -5   9  10      571.85      547.90     40.41 o 
  -4   9  10      153.22      143.74     29.71 o 
  -3   9  10        1.83       14.40      8.60 o 
  -2   9  10      210.39      219.87     17.38 o 
  -1   9  10        1.07        9.55      7.66 o 
   0   9  10      113.57      132.55     18.91 o 
  -6  10  10      164.94      141.62     21.05 o 
  -5  10  10       37.55       43.16     13.62 o 
  -4  10  10       36.82       60.78     14.69 o 
  -3  10  10       17.37       11.61     10.41 o 
   1 -11  11       17.65       22.95     19.66 o 
   2 -11  11        0.82       -5.11     11.34 o 
   3 -11  11        0.24       -4.94     10.95 o 
   4 -11  11      115.80      128.91     24.39 o 
  -2 -10  11       14.67       19.75     16.88 o 
  -1 -10  11        5.57       -0.56     13.75 o 
   0 -10  11       32.12       51.60     18.73 o 
   1 -10  11        0.60       -1.49      7.66 o 
   2 -10  11       25.99       32.86     10.57 o 
   3 -10  11        3.08       17.62      9.08 o 
   4 -10  11        3.84       10.77     10.99 o 
   5 -10  11        0.44       -1.08      7.60 o 
   6 -10  11      221.84      225.20     22.78 o 
  -4  -9  11       26.58       39.91     18.67 o 
  -3  -9  11        9.73        9.31     15.66 o 
  -2  -9  11       12.31       21.89     15.08 o 
  -1  -9  11        4.34       16.59     12.98 o 
   0  -9  11      416.33      404.72     29.08 o 
   1  -9  11       55.92       48.67     12.21 o 
   2  -9  11        4.52        4.65      7.15 o 
   3  -9  11      308.54      325.38     25.51 o 
   4  -9  11        7.00        8.88      8.30 o 
   5  -9  11      319.27      292.66     24.37 o 
   6  -9  11       44.35       47.66     16.11 o 
   7  -9  11      100.10      109.93     23.45 o 
  -5  -8  11        1.89        6.70     13.13 o 
  -4  -8  11        4.76       13.24     14.44 o 
  -3  -8  11        6.86       19.81     13.43 o 
  -2  -8  11       42.07       56.44     17.25 o 
  -1  -8  11      344.92      327.43     25.16 o 
   0  -8  11       76.02       87.20     13.84 o 
   1  -8  11      155.63      179.80     18.75 o 
   2  -8  11       35.32       26.98      9.13 o 
   3  -8  11      231.79      208.52     19.58 o 
   4  -8  11        4.50        5.97      7.90 o 
   5  -8  11      265.89      262.56     21.84 o 
   6  -8  11      101.23       95.35     20.45 o 
   7  -8  11        4.61       11.32     13.12 o 
   8  -8  11      200.33      180.32     28.94 o 
  -6  -7  11        0.12       23.66     15.54 o 
  -5  -7  11       17.75       21.52     14.55 o 
  -4  -7  11        3.50        5.27     11.21 o 
  -3  -7  11      281.36      231.15     30.58 o 
  -2  -7  11       72.98      103.70     21.94 o 
  -1  -7  11      956.20      937.90     39.31 o 
   0  -7  11      321.00      303.84     26.26 o 
   1  -7  11       27.70       31.64      9.23 o 
   2  -7  11      421.99      356.47     30.81 o 
   3  -7  11      100.57       72.92     11.97 o 
   4  -7  11       40.14       36.83      9.84 o 
   5  -7  11        4.42        5.25      6.96 o 
   6  -7  11      130.90      144.18     23.50 o 
   7  -7  11       97.55       97.99     21.37 o 
   8  -7  11       38.79       24.63     14.12 o 
  -6  -6  11        5.02       17.39     13.60 o 
  -5  -6  11      153.79      128.90     22.74 o 
  -4  -6  11        7.36        3.68      9.31 o 
  -3  -6  11      164.99      172.20     24.41 o 
  -2  -6  11     1474.05     1463.47     45.83 o 
  -1  -6  11      128.28      105.55     19.23 o 
   0  -6  11      870.97      836.89     41.20 o 
   1  -6  11       87.17       97.42     13.41 o 
   2  -6  11       90.77       64.84     11.35 o 
   3  -6  11       10.36        4.07      7.02 o 
   4  -6  11        1.37        4.56      8.76 o 
   5  -6  11      206.24      148.53     94.63 o 
   6  -6  11       37.94       40.77     13.87 o 
   7  -6  11       34.38       31.66     14.47 o 
   8  -6  11       11.15        5.74     11.13 o 
   9  -6  11       12.02       22.25     14.72 o 
  -7  -5  11       17.63       17.42     12.58 o 
  -6  -5  11       88.41      110.64     22.76 o 
  -5  -5  11      131.30      125.43     21.23 o 
  -4  -5  11      807.95      794.89     48.17 o 
  -3  -5  11       76.74       75.04     16.52 o 
  -2  -5  11        2.50        8.96      7.65 o 
  -1  -5  11       21.38       24.56      7.83 o 
   0  -5  11      237.47      220.82     16.98 o 
   1  -5  11     1780.39     1722.35     45.68 o 
   2  -5  11      169.98      123.51     14.28 o 
   3  -5  11      709.92      678.39     29.83 o 
   4  -5  11      172.60      185.37     16.56 o 
   5  -5  11       47.06       55.85     10.86 o 
   6  -5  11      208.72      176.00     25.30 o 
   7  -5  11       77.84       67.84     17.92 o 
   8  -5  11       58.77       51.82     16.98 o 
   9  -5  11       22.79       28.26     16.54 o 
  -9  -4  11       25.67       24.46     16.70 o 
  -8  -4  11      133.09      151.52     25.53 o 
  -7  -4  11       24.33       32.31     10.28 o 
  -6  -4  11      135.22      141.60     15.45 o 
  -5  -4  11      497.08      482.45     24.51 o 
  -4  -4  11       27.06       21.07     11.46 o 
  -3  -4  11      522.24      535.39     18.00 o 
  -2  -4  11       35.33       31.04      7.61 o 
  -1  -4  11      711.83      733.40     28.18 o 
   0  -4  11       17.19       14.18      6.94 o 
   1  -4  11        2.06        7.11      6.05 o 
   2  -4  11      989.81      941.12     44.24 o 
   3  -4  11       15.00       17.18     11.15 o 
   4  -4  11      104.52       98.82     13.07 o 
   5  -4  11       27.30       25.02     12.15 o 
   6  -4  11       53.67       47.63     14.43 o 
   7  -4  11       19.10       17.42     11.78 o 
   8  -4  11       19.10       21.09     14.30 o 
   9  -4  11       27.68       23.75     15.28 o 
  -9  -3  11       73.47       58.67     19.59 o 
  -8  -3  11      193.42      217.53     28.60 o 
  -7  -3  11       66.08       69.03     12.22 o 
  -6  -3  11      304.30      295.62     20.18 o 
  -5  -3  11      739.41      661.70     27.53 o 
  -4  -3  11     1012.19      981.50     30.69 o 
  -3  -3  11      157.64      103.01     35.21 o 
  -2  -3  11      290.68      285.76     11.21 o 
  -1  -3  11       45.80       37.50      7.56 o 
   0  -3  11      249.28      269.18     16.60 o 
   1  -3  11       76.57       77.88      9.91 o 
   2  -3  11       82.18       89.19     10.63 o 
   3  -3  11      340.84      367.52     19.58 o 
   4  -3  11       24.58       24.03      8.98 o 
   5  -3  11        3.27       15.79     12.26 o 
   6  -3  11       88.26       90.08     18.74 o 
   7  -3  11      171.65      156.53     24.89 o 
   8  -3  11        9.13       15.35     13.58 o 
   9  -3  11       13.46       16.67     16.35 o 
 -10  -2  11       56.90       59.31     19.49 o 
  -9  -2  11       82.43       75.45     19.90 o 
  -8  -2  11       83.89       94.32     17.10 o 
  -7  -2  11      141.28      130.58     14.73 o 
  -6  -2  11     1271.34     1195.16     66.64 o 
  -5  -2  11        4.01       11.92      7.06 o 
  -4  -2  11      623.29      629.43     24.27 o 
  -3  -2  11      517.03      509.49     15.79 o 
  -2  -2  11     3134.86     2959.79    185.97 o 
  -1  -2  11       57.62       69.34      5.08 o 
   0  -2  11       59.31       73.35      4.30 o 
   1  -2  11       15.24       18.59      6.27 o 
   2  -2  11      107.69      125.81     11.67 o 
   3  -2  11      100.79       99.66     10.53 o 
   4  -2  11      260.02      224.06     26.57 o 
   5  -2  11      800.14      779.90     49.51 o 
   6  -2  11       31.05       45.97     14.97 o 
   7  -2  11      200.71       94.41     96.22 o 
   8  -2  11      224.41      232.90     32.29 o 
   9  -2  11        8.03       29.75     17.42 o 
 -10  -1  11       25.57       49.95     18.30 o 
  -9  -1  11        0.11       15.63     11.31 o 
  -8  -1  11      240.18      226.24     21.20 o 
  -7  -1  11      168.00      149.62     15.22 o 
  -6  -1  11      120.28      111.20     12.97 o 
  -5  -1  11      248.96      247.83     17.17 o 
  -4  -1  11      129.48      125.15      8.27 o 
  -3  -1  11        0.23        0.92      3.43 o 
  -2  -1  11      578.22      550.15     23.84 o 
  -1  -1  11      221.30      161.47     48.30 o 
   0  -1  11        0.13        5.65      3.34 o 
   1  -1  11       17.05       22.68      4.38 o 
   2  -1  11       13.79       18.96      5.10 o 
   3  -1  11        0.87        0.21      5.22 o 
   4  -1  11       28.76       31.35     14.13 o 
   5  -1  11      139.78      141.29     23.41 o 
   6  -1  11      141.23      138.50     23.60 o 
   7  -1  11      272.31      257.14     32.57 o 
   8  -1  11       14.39       15.19     14.88 o 
 -10   0  11       31.91       52.57     17.25 o 
  -9   0  11        5.49        7.88      8.04 o 
  -8   0  11       32.56       26.78      8.75 o 
  -7   0  11      303.18      290.85     20.49 o 
  -6   0  11        0.83        1.80      6.73 o 
  -5   0  11      217.10      207.00     15.84 o 
  -4   0  11      567.66      624.08     15.61 o 
  -3   0  11      244.92      219.61     16.28 o 
  -2   0  11      168.92      160.69      8.82 o 
  -1   0  11      870.31      691.33    169.28 o 
   0   0  11     1150.22     1150.94     37.45 o 
   1   0  11      159.71      206.75     10.72 o 
   2   0  11        6.72       14.24      4.98 o 
   3   0  11      357.29      356.37     14.69 o 
   4   0  11      383.88      347.08     33.27 o 
   5   0  11      272.44      301.27     32.80 o 
   6   0  11       26.32       16.21     13.87 o 
   7   0  11       70.89       69.21     20.25 o 
   8   0  11      104.91      106.02     26.21 o 
 -11   1  11       63.26       49.38     19.50 o 
 -10   1  11       83.00       99.79     22.44 o 
  -9   1  11       33.92       30.91     10.53 o 
  -8   1  11       32.88       32.71     13.61 o 
  -7   1  11       74.16       83.41     12.28 o 
  -6   1  11      238.62      211.65     17.20 o 
  -5   1  11       18.40       17.48      7.31 o 
  -4   1  11      943.06      973.01     31.37 o 
  -3   1  11        0.17        4.06      3.90 o 
  -2   1  11     2465.66     2567.73     38.98 o 
  -1   1  11      399.85      392.50     14.31 o 
   0   1  11      682.68      717.32     19.85 o 
   1   1  11      134.39      117.50      9.06 o 
   2   1  11       26.84       25.17      6.06 o 
   3   1  11        9.47       10.91      7.52 o 
   4   1  11        3.69        6.21     11.53 o 
   5   1  11       51.32       45.51     15.90 o 
   6   1  11      463.01      485.17     44.06 o 
   7   1  11        1.49       15.09     13.33 o 
 -11   2  11        0.61        7.50     15.08 o 
 -10   2  11       43.16       45.91     16.30 o 
  -9   2  11       15.55       21.64      9.27 o 
  -8   2  11        7.79       14.00     12.62 o 
  -7   2  11      252.87      221.86     18.56 o 
  -6   2  11       66.55       64.74     10.90 o 
  -5   2  11      186.43      169.95     15.33 o 
  -4   2  11       87.56       92.89     11.60 o 
  -3   2  11     1464.97     1522.37     33.78 o 
  -2   2  11      193.78      198.11     10.80 o 
  -1   2  11     1020.01      828.48     83.70 o 
   0   2  11      909.07      917.75     26.31 o 
   1   2  11        7.01        8.47      4.86 o 
   2   2  11     1653.42     1655.84     46.88 o 
   3   2  11      805.91      740.80     46.90 o 
   4   2  11      551.73      567.66     30.00 o 
   5   2  11       10.23       11.17     12.80 o 
   6   2  11        2.21       11.97     15.01 o 
   7   2  11      187.42      197.65     31.71 o 
 -11   3  11        2.11       10.12     13.94 o 
 -10   3  11       44.49       43.83     12.35 o 
  -9   3  11      370.01      353.74     25.23 o 
  -8   3  11      224.47      200.16     18.96 o 
  -7   3  11       64.87       64.95     12.02 o 
  -6   3  11       14.52       18.98      7.94 o 
  -5   3  11      272.97      236.80     21.22 o 
  -4   3  11      872.42      862.83     32.25 o 
  -3   3  11      387.75      383.94     26.10 o 
  -2   3  11     1460.91     1552.33     47.59 o 
  -1   3  11       18.55        6.96      4.87 o 
   0   3  11      373.61      350.32     21.84 o 
   1   3  11       33.13       31.68      7.10 o 
   2   3  11      370.66      393.21     17.84 o 
   3   3  11      348.43      373.64     24.51 o 
   4   3  11        9.11        2.74      6.34 o 
   5   3  11       74.32       72.49     18.91 o 
   6   3  11       11.10       12.72     12.62 o 
 -11   4  11        1.90       -1.42     13.65 o 
 -10   4  11       67.59       83.68     15.06 o 
  -9   4  11        0.03        8.46      8.49 o 
  -8   4  11      174.46      153.93     16.84 o 
  -7   4  11      118.36      101.35     14.51 o 
  -6   4  11       50.68       52.23     11.37 o 
  -5   4  11      248.10      209.34     18.23 o 
  -4   4  11       70.34       67.77     11.16 o 
  -3   4  11      336.71      328.26     15.26 o 
  -2   4  11      309.24      282.71     15.09 o 
  -1   4  11      131.89      126.52     11.27 o 
   0   4  11       53.49       50.19      8.61 o 
   1   4  11      941.21      927.35     28.26 o 
   2   4  11      139.36      141.17     15.93 o 
   3   4  11      324.19      315.79     24.08 o 
   4   4  11      212.00      179.32     19.14 o 
   5   4  11       65.75       60.88     18.84 o 
   6   4  11       90.02       72.54     23.21 o 
 -11   5  11        6.32       -1.38     16.18 o 
 -10   5  11       25.47       24.69     10.09 o 
  -9   5  11       75.85       84.41     13.71 o 
  -8   5  11       78.37       80.12     13.71 o 
  -7   5  11      924.11      929.52     39.56 o 
  -6   5  11      850.32      839.06     36.71 o 
  -5   5  11      295.00      272.70     21.07 o 
  -4   5  11       10.89       15.37      7.69 o 
  -3   5  11      160.29      158.42     12.29 o 
  -2   5  11       12.40       13.17      6.54 o 
  -1   5  11        0.43        4.05      6.44 o 
   0   5  11        4.94       14.98      6.65 o 
   1   5  11       37.38       33.02      7.76 o 
   2   5  11      229.22      200.94     19.69 o 
   3   5  11        2.63       12.21      9.11 o 
   4   5  11       68.15       87.77     18.61 o 
   5   5  11        2.88       18.99     10.46 o 
 -10   6  11        0.02       -0.17      7.97 o 
  -9   6  11       45.03       48.50     16.01 o 
  -8   6  11      202.86      208.70     20.84 o 
  -7   6  11      135.19      144.27     17.27 o 
  -6   6  11       28.55       32.67      9.61 o 
  -5   6  11      230.83      219.28     19.56 o 
  -4   6  11       38.04       52.31     10.49 o 
  -3   6  11        3.22       13.39      8.80 o 
  -2   6  11       12.20       10.41      6.08 o 
  -1   6  11       54.89       55.98      8.93 o 
   0   6  11      370.53      356.84     19.94 o 
   1   6  11       21.89       15.59      9.14 o 
   2   6  11        4.45        8.94      8.34 o 
   3   6  11        8.69        6.50     10.07 o 
   4   6  11        4.99        5.29     10.66 o 
 -10   7  11       58.60       67.54     15.69 o 
  -9   7  11        2.12       16.00      9.50 o 
  -8   7  11      127.64      111.42     22.68 o 
  -7   7  11       57.55       56.16     12.53 o 
  -6   7  11      245.54      235.45     32.93 o 
  -5   7  11      150.38      129.41     16.03 o 
  -4   7  11       13.69       15.87      8.36 o 
  -3   7  11       18.85       12.68      8.09 o 
  -2   7  11      300.90      236.11     51.31 o 
  -1   7  11      296.40      269.63     17.85 o 
   0   7  11       64.70       54.28      9.50 o 
   1   7  11        1.99       -1.55     10.27 o 
   2   7  11       61.06       88.36     29.97 o 
   3   7  11        0.72       18.52     13.22 o 
  -9   8  11        0.80       10.01     11.11 o 
  -8   8  11       23.77       37.68     12.02 o 
  -7   8  11        0.72       -2.15      8.11 o 
  -6   8  11        6.59       15.99     10.14 o 
  -5   8  11        0.95       13.94      8.75 o 
  -4   8  11        1.06        3.71      7.61 o 
  -3   8  11        3.11        7.96      9.16 o 
  -2   8  11       22.12       27.29      8.47 o 
  -1   8  11       10.22       13.09      7.48 o 
   0   8  11       71.80       95.64     15.67 o 
   1   8  11       23.20       26.63     11.07 o 
  -7   9  11       95.93       92.69     16.69 o 
  -6   9  11       99.62      113.19     17.22 o 
  -5   9  11        0.23        0.48      8.23 o 
  -4   9  11       66.90       74.13     13.90 o 
  -3   9  11        0.83        8.31      9.43 o 
  -2   9  11       59.39       69.75     14.28 o 
  -1   9  11       10.41       22.71      8.86 o 
  -1 -10  12        5.26        6.28     18.39 o 
   0 -10  12        0.31       14.40      9.31 o 
   1 -10  12       47.49       43.16     11.61 o 
   2 -10  12       49.55       75.43     14.20 o 
   3 -10  12       40.41       54.11     12.69 o 
   4 -10  12      109.38      130.55     17.62 o 
   5 -10  12        9.80       17.51     12.61 o 
  -3  -9  12        5.88        4.38     12.76 o 
  -2  -9  12      100.43       98.85     23.56 o 
  -1  -9  12       70.29       79.82     21.84 o 
   0  -9  12      273.06      275.41     24.85 o 
   1  -9  12      113.61      102.84     15.41 o 
   2  -9  12      386.06      379.64     27.91 o 
   3  -9  12        4.56       10.87      8.55 o 
   4  -9  12      297.75      309.60     24.92 o 
   5  -9  12       11.00        4.11      8.56 o 
   6  -9  12        2.94        0.24      8.85 o 
   7  -9  12      171.06      212.31     32.58 o 
  -5  -8  12        0.62        4.05     14.13 o 
  -4  -8  12      311.16      240.20     33.42 o 
  -3  -8  12       41.20       42.03     16.13 o 
  -2  -8  12      297.51      307.19     36.60 o 
  -1  -8  12        1.83        8.21      8.34 o 
   0  -8  12      282.65      299.22     24.59 o 
   1  -8  12       49.31       38.29     10.41 o 
   2  -8  12      436.26      420.82     27.79 o 
   3  -8  12      209.92      184.23     19.00 o 
   4  -8  12        5.98       15.61      8.11 o 
   5  -8  12       45.92       49.19     11.74 o 
   6  -8  12        3.82        3.83     11.20 o 
   7  -8  12      144.10       99.38     22.17 o 
  -6  -7  12       68.19       96.15     22.96 o 
  -5  -7  12        2.06       15.45     13.38 o 
  -4  -7  12        0.24       10.26     12.56 o 
  -3  -7  12       76.91       80.64     20.02 o 
  -2  -7  12        3.77        3.90      8.25 o 
  -1  -7  12      783.97      766.93     82.79 o 
   0  -7  12       86.57       80.16     13.09 o 
   1  -7  12      128.11      126.78     15.38 o 
   2  -7  12      153.47      126.22     15.42 o 
   3  -7  12       92.65      109.26     22.39 o 
   4  -7  12      191.16      201.22     20.69 o 
   5  -7  12      113.22      116.02     15.67 o 
   6  -7  12        0.36       13.86     11.33 o 
   7  -7  12       12.92       24.98     13.99 o 
   8  -7  12       13.37       21.37     14.05 o 
  -5  -6  12       82.39       61.84     16.70 o 
  -4  -6  12        0.58        3.23     11.35 o 
  -3  -6  12        8.17        9.98     11.17 o 
  -2  -6  12      579.13      593.74     30.02 o 
  -1  -6  12       82.93       60.47     11.22 o 
   0  -6  12      268.28      265.71     28.19 o 
   1  -6  12      203.73      185.24     17.52 o 
   2  -6  12        0.01       -1.42      7.43 o 
   3  -6  12        0.11        5.41      7.38 o 
   4  -6  12        1.49        2.96      7.17 o 
   5  -6  12        2.04        0.45      6.10 o 
   6  -6  12      225.74      165.83     25.73 o 
   7  -6  12       77.91       76.14     18.92 o 
   8  -6  12       12.43       -8.37     10.65 o 
  -7  -5  12       20.97       40.74     16.50 o 
  -6  -5  12       28.65       24.15     13.48 o 
  -5  -5  12       57.78       66.70     17.62 o 
  -4  -5  12        5.79        8.99     11.19 o 
  -3  -5  12       22.23        4.29      6.96 o 
  -2  -5  12       81.41       73.92     11.39 o 
  -1  -5  12       16.04       10.79      6.66 o 
   0  -5  12      178.96      151.83     14.71 o 
   1  -5  12      573.88      539.10     26.52 o 
   2  -5  12       31.02       28.52      8.09 o 
   3  -5  12       77.08       71.75     12.25 o 
   4  -5  12       30.35       13.14      7.93 o 
   5  -5  12        0.96       11.44      8.21 o 
   6  -5  12        1.77        2.55     10.08 o 
   7  -5  12      124.91      125.55     23.33 o 
   8  -5  12       76.29       85.38     21.49 o 
  -8  -4  12       41.56       45.37     15.81 o 
  -7  -4  12        5.49       16.41      9.15 o 
  -6  -4  12       27.40       27.21      9.27 o 
  -5  -4  12       10.02       16.66     11.24 o 
  -4  -4  12       71.91       42.70     14.33 o 
  -3  -4  12       11.70       14.49      7.43 o 
  -2  -4  12      250.14      210.59     16.28 o 
  -1  -4  12      974.18      910.86     32.29 o 
   0  -4  12      167.08      190.72     15.59 o 
   1  -4  12      829.12      772.66     30.14 o 
   2  -4  12      158.10      143.54     13.81 o 
   3  -4  12      471.11      465.99     23.75 o 
   4  -4  12      193.83      197.29     16.97 o 
   5  -4  12      106.77      118.79     20.82 o 
   6  -4  12      251.59      220.88     28.78 o 
   7  -4  12       32.62       35.94     15.58 o 
   8  -4  12       35.66       22.04     14.10 o 
  -9  -3  12        0.35        6.62     13.47 o 
  -8  -3  12        3.18       17.38     12.76 o 
  -7  -3  12      100.20       95.11     13.78 o 
  -6  -3  12        2.26        4.96      7.76 o 
  -5  -3  12      114.94      129.71     13.41 o 
  -4  -3  12       47.96       53.53      9.52 o 
  -3  -3  12        6.48       14.42      4.92 o 
  -2  -3  12      519.25      460.95     25.01 o 
  -1  -3  12       61.67       76.25     11.30 o 
   0  -3  12       28.31       21.86      6.97 o 
   1  -3  12      212.00      175.40     14.18 o 
   2  -3  12      896.89      833.18     35.17 o 
   3  -3  12      159.50      144.22     13.94 o 
   4  -3  12      953.76      862.03     50.98 o 
   5  -3  12       96.84      119.30     21.19 o 
   6  -3  12        0.39       10.44     10.49 o 
   7  -3  12       33.37       38.23     15.18 o 
   8  -3  12       42.47       40.07     15.99 o 
  -9  -2  12        0.20        2.60     13.10 o 
  -8  -2  12       43.59       44.22     10.87 o 
  -7  -2  12       27.67       23.70      8.71 o 
  -6  -2  12        9.67        8.16      7.26 o 
  -5  -2  12      260.69      261.98     17.89 o 
  -4  -2  12      244.86      261.82     12.58 o 
  -3  -2  12      436.27      431.34     15.85 o 
  -2  -2  12       62.23       54.85      6.37 o 
  -1  -2  12     1436.30     1449.42     22.44 o 
   0  -2  12      702.58      753.10     31.67 o 
   1  -2  12     1225.35     1083.38    109.56 o 
   2  -2  12       13.52       18.28      6.96 o 
   3  -2  12      485.38      467.77     21.82 o 
   4  -2  12       19.19        0.29     10.38 o 
   5  -2  12       25.24       23.52     14.23 o 
   6  -2  12      800.19      821.26     55.19 o 
   7  -2  12       24.08       33.40     15.80 o 
   8  -2  12       16.52       25.79     14.82 o 
 -10  -1  12        0.02       18.91     13.51 o 
  -9  -1  12       21.32       16.15     13.63 o 
  -8  -1  12      255.22      219.75     18.99 o 
  -7  -1  12        8.99        9.38      7.93 o 
  -6  -1  12      311.71      327.46     22.92 o 
  -5  -1  12      212.22      203.56     16.00 o 
  -4  -1  12      578.30      570.57     29.40 o 
  -3  -1  12     1814.85     1784.29     29.35 o 
  -2  -1  12      336.36      312.73     12.03 o 
  -1  -1  12      629.22      479.98    134.24 o 
   0  -1  12      167.52      179.22     10.50 o 
   1  -1  12       56.18       52.40      5.97 o 
   2  -1  12      369.97      378.15     14.70 o 
   3  -1  12        7.09        4.69      6.03 o 
   4  -1  12      720.06      695.30     46.83 o 
   5  -1  12     1879.94     1850.86     79.31 o 
   6  -1  12      659.90      698.47     51.58 o 
   7  -1  12      115.92      152.22     26.65 o 
   8  -1  12       16.62       27.83     15.96 o 
 -10   0  12      318.88      317.08     37.79 o 
  -9   0  12       19.89       20.92      9.18 o 
  -8   0  12        2.36       11.51      8.15 o 
  -7   0  12      278.35      254.88     19.63 o 
  -6   0  12        2.84        5.63      7.22 o 
  -5   0  12     1891.32     1903.49     60.67 o 
  -4   0  12      290.10      271.86     16.99 o 
  -3   0  12      203.29      195.93     10.04 o 
  -2   0  12     1518.63     1483.63     26.80 o 
  -1   0  12      276.74      204.57     68.47 o 
   0   0  12     1106.02     1068.51     23.62 o 
   1   0  12      139.12      160.99     10.05 o 
   2   0  12      210.41      191.56     11.42 o 
   3   0  12     1467.74     1522.98     42.11 o 
   4   0  12       26.08       21.60     13.51 o 
   5   0  12      323.67      336.16     35.45 o 
   6   0  12        7.87        7.66     11.47 o 
   7   0  12      160.46      183.78     29.62 o 
   8   0  12        8.20       11.32     16.22 o 
 -10   1  12        2.77       -3.66     12.65 o 
  -9   1  12      250.61      229.23     20.61 o 
  -8   1  12       29.57       37.41     14.68 o 
  -7   1  12      988.65      919.98     70.34 o 
  -6   1  12      593.16      572.54     27.51 o 
  -5   1  12       13.03       13.86      8.01 o 
  -4   1  12      627.25      611.78     26.09 o 
  -3   1  12      137.02      140.49      8.64 o 
  -2   1  12     1135.60     1138.85     24.39 o 
  -1   1  12     3028.39     3146.79    105.92 o 
   0   1  12      400.20      379.94     15.46 o 
   1   1  12      632.64      628.68     20.12 o 
   2   1  12       58.70       53.68      7.66 o 
   3   1  12       15.13       17.19      8.32 o 
   4   1  12      148.96      148.51     23.88 o 
   5   1  12        8.19        0.94     12.10 o 
   6   1  12      106.06      100.44     22.98 o 
   7   1  12       15.87       23.21     16.38 o 
 -11   2  12      204.22      229.06     34.59 o 
 -10   2  12       26.62       47.49     12.91 o 
  -9   2  12       94.35       98.26     14.42 o 
  -8   2  12       26.68       40.83     10.12 o 
  -7   2  12      624.12      547.28     28.60 o 
  -6   2  12      164.74      142.68     15.23 o 
  -5   2  12      477.90      481.82     25.06 o 
  -4   2  12       43.70       35.32      8.70 o 
  -3   2  12     2665.03     2849.92     38.70 o 
  -2   2  12        0.24        1.22      4.85 o 
  -1   2  12      405.97      336.93     41.40 o 
   0   2  12      271.33      286.34     14.50 o 
   1   2  12        7.99        7.30      5.46 o 
   2   2  12     1108.82     1099.56     28.43 o 
   3   2  12       39.19       28.11      9.30 o 
   4   2  12       47.12       40.87     10.16 o 
   5   2  12       48.15       44.65     16.09 o 
   6   2  12        2.80       10.70     11.50 o 
   7   2  12       16.60       32.53     21.32 o 
 -11   3  12      276.77      251.31     37.65 o 
 -10   3  12      143.48      152.31     18.24 o 
  -9   3  12      176.52      181.83     19.51 o 
  -8   3  12      113.38      117.63     15.46 o 
  -7   3  12      475.74      485.53     27.78 o 
  -6   3  12       37.58       41.30      9.55 o 
  -5   3  12      490.10      476.07     35.68 o 
  -4   3  12      161.14      174.88     16.01 o 
  -3   3  12      720.29      719.32     20.86 o 
  -2   3  12      128.05      146.55     11.16 o 
  -1   3  12       37.85       23.77     10.14 o 
   0   3  12      377.75      396.71     17.88 o 
   1   3  12      431.81      413.46     18.55 o 
   2   3  12      164.48      139.02     15.30 o 
   3   3  12       93.11       87.07     13.20 o 
   4   3  12       80.09       76.10     13.32 o 
   5   3  12        0.02       -5.96      9.61 o 
   6   3  12        7.18       11.77     13.76 o 
 -10   4  12        5.36        5.66      7.94 o 
  -9   4  12      378.18      359.98     26.37 o 
  -8   4  12     1087.62     1043.11     42.62 o 
  -7   4  12      320.39      308.96     22.69 o 
  -6   4  12        3.94        1.86      9.57 o 
  -5   4  12       33.97       39.46     10.03 o 
  -4   4  12      135.73      142.93     15.19 o 
  -3   4  12        6.67       12.46      6.99 o 
  -2   4  12      365.13      348.78     16.74 o 
  -1   4  12      106.70      100.83     10.67 o 
   0   4  12      434.57      434.65     19.91 o 
   1   4  12       28.35       34.62      7.79 o 
   2   4  12        6.90       15.66      8.16 o 
   3   4  12        0.17        4.04      7.96 o 
   4   4  12       12.96        6.35      8.19 o 
   5   4  12       11.93       11.31     13.15 o 
 -10   5  12      156.54      134.46     18.05 o 
  -9   5  12       78.24       85.90     22.23 o 
  -8   5  12       70.77       47.55     11.62 o 
  -7   5  12       71.34       88.06     13.94 o 
  -6   5  12      160.50      170.37     17.53 o 
  -5   5  12       22.37       24.96      8.79 o 
  -4   5  12      113.97      110.84     14.09 o 
  -3   5  12        1.29       -1.81      6.81 o 
  -2   5  12        8.58        9.04      6.29 o 
  -1   5  12       12.74       12.90      7.03 o 
   0   5  12      113.98      110.86     11.65 o 
   1   5  12      147.83      141.48     13.11 o 
   2   5  12       47.55       50.40     14.07 o 
   3   5  12      151.18      137.84     17.42 o 
   4   5  12        0.04        2.37     13.75 o 
 -10   6  12       57.53       85.22     19.29 o 
  -9   6  12        0.08        6.86      8.32 o 
  -8   6  12        0.01       16.24     10.06 o 
  -7   6  12        8.75       11.61      8.01 o 
  -6   6  12        0.19       -2.61      7.26 o 
  -5   6  12      195.24      198.38     19.17 o 
  -4   6  12       27.04       27.50      8.92 o 
  -3   6  12       15.08        9.66      6.65 o 
  -2   6  12       37.02       45.25      8.97 o 
  -1   6  12      154.41      136.82     13.20 o 
   0   6  12       14.30       22.05      7.46 o 
   1   6  12        2.29       -2.63      6.75 o 
   2   6  12        3.18        9.65      8.63 o 
   3   6  12        2.33        3.11      9.81 o 
  -9   7  12        1.79        8.09      9.21 o 
  -8   7  12        1.67        5.59      8.39 o 
  -7   7  12       25.71       28.17     10.00 o 
  -6   7  12       13.42       15.96      8.73 o 
  -5   7  12        4.06        8.71      8.25 o 
  -4   7  12       11.21       16.44      8.40 o 
  -3   7  12       20.13       22.56      8.96 o 
  -2   7  12       21.77       24.75     11.12 o 
  -1   7  12       29.81       57.46     11.56 o 
   0   7  12       38.76       53.03     10.56 o 
   1   7  12      115.24      119.82     29.50 o 
   2   7  12       21.80       28.20     11.21 o 
  -8   8  12        3.39        6.10      9.07 o 
  -7   8  12       23.35       23.37     10.19 o 
  -6   8  12        0.00        2.62      8.11 o 
  -5   8  12       58.99       72.46     13.55 o 
  -4   8  12        3.33        8.94      8.24 o 
  -3   8  12      269.20      288.20     24.92 o 
  -2   8  12       80.34       71.21     13.41 o 
  -1   8  12      103.62      120.65     13.27 o 
   0   8  12       46.72       47.54     13.72 o 
  -7   9  12        3.40        4.66     11.94 o 
  -6   9  12      259.71      259.40     25.97 o 
  -5   9  12      116.23      103.31     17.50 o 
  -4   9  12       55.57       67.83     14.87 o 
  -3   9  12       89.09      111.75     17.50 o 
  -2   9  12       25.15       18.30     14.33 o 
  -1 -10  13       83.06       73.13     26.60 o 
   0 -10  13       47.35       68.95     15.70 o 
   1 -10  13        0.17       -2.08      9.74 o 
   2 -10  13        2.37       -2.72     11.10 o 
   3 -10  13       73.33       87.94     15.51 o 
   4 -10  13        0.01        4.26      9.49 o 
   5 -10  13        0.78       10.62     10.48 o 
  -3  -9  13      143.33      141.08     29.70 o 
  -2  -9  13      114.95      101.40     25.77 o 
  -1  -9  13       91.27      104.05     20.83 o 
   0  -9  13        2.48        8.41     16.11 o 
   1  -9  13       12.43        5.79      9.02 o 
   2  -9  13       33.88       29.49      9.92 o 
   3  -9  13      118.54      123.87     16.68 o 
   4  -9  13      101.62      121.44     17.08 o 
   5  -9  13       11.03       19.68      9.62 o 
   6  -9  13        1.92       14.98     14.98 o 
  -4  -8  13      258.47      255.05     34.83 o 
  -3  -8  13      153.71      149.70     27.52 o 
  -2  -8  13       50.74       38.85     19.11 o 
  -1  -8  13       34.71       30.00     10.71 o 
   0  -8  13        4.65        1.78      8.73 o 
   1  -8  13       54.38       57.64     12.24 o 
   2  -8  13        1.23       -4.70      6.47 o 
   3  -8  13       59.43       55.01     11.36 o 
   4  -8  13        1.18        2.63      8.21 o 
   5  -8  13       84.83       93.14     14.43 o 
   6  -8  13        1.48        3.68     12.43 o 
   7  -8  13      148.49      154.97     29.08 o 
  -6  -7  13        4.55       -2.93     13.62 o 
  -5  -7  13       29.94       32.49     17.38 o 
  -4  -7  13        0.96        8.32     15.45 o 
  -3  -7  13       39.81       26.22     14.58 o 
  -2  -7  13       52.47       63.79     13.02 o 
  -1  -7  13       99.36       86.65     14.30 o 
   0  -7  13        4.89        1.91      7.78 o 
   1  -7  13       28.97       28.61      9.52 o 
   2  -7  13        8.78        3.49      7.76 o 
   3  -7  13       29.44       28.46      9.59 o 
   4  -7  13       95.77       94.90     18.41 o 
   5  -7  13        0.19       13.19      8.27 o 
   6  -7  13        2.31       17.06     12.67 o 
   7  -7  13      231.84      215.47     31.96 o 
  -6  -6  13       13.20        1.58     12.06 o 
  -5  -6  13       27.78       31.72     13.75 o 
  -4  -6  13       28.58        8.00     11.68 o 
  -3  -6  13      376.42      348.49     34.86 o 
  -2  -6  13        0.10        4.84      7.36 o 
  -1  -6  13      873.81      887.42     36.58 o 
   0  -6  13        6.69        6.10      6.80 o 
   1  -6  13       63.32       55.73     15.14 o 
   2  -6  13     1251.57     1214.06     43.52 o 
   3  -6  13        3.80        7.73      7.09 o 
   4  -6  13       24.98       21.52      9.19 o 
   5  -6  13       64.12       33.01     39.54 o 
   6  -6  13       49.59       43.65     15.85 o 
   7  -6  13      498.24      478.28     45.35 o 
   8  -6  13        1.28       10.50     16.20 o 
  -6  -5  13        2.39       14.84     12.47 o 
  -5  -5  13       68.45       35.77     13.93 o 
  -4  -5  13       93.96       82.97     18.88 o 
  -3  -5  13       86.14      133.31     31.41 o 
  -2  -5  13     1497.66     1476.42     44.82 o 
  -1  -5  13      746.78      756.34     32.06 o 
   0  -5  13      512.75      517.41     26.68 o 
   1  -5  13      257.26      281.78     20.08 o 
   2  -5  13      225.83      201.38     17.14 o 
   3  -5  13      899.34      908.12     41.82 o 
   4  -5  13       17.33        6.43      7.63 o 
   5  -5  13      366.44      397.56     37.99 o 
   6  -5  13       29.89       24.28     12.71 o 
   7  -5  13        8.18       23.09     12.99 o 
   8  -5  13       67.55       78.06     22.39 o 
  -7  -4  13        3.38       14.12     13.06 o 
  -6  -4  13        8.87       18.06     11.64 o 
  -5  -4  13       28.46       12.57     12.23 o 
  -4  -4  13      273.01      246.77     27.95 o 
  -3  -4  13       98.26      115.00     13.16 o 
  -2  -4  13       87.60      103.96     12.52 o 
  -1  -4  13      580.77      568.23     26.35 o 
   0  -4  13        0.01        1.98      5.90 o 
   1  -4  13     3184.78     3127.74     62.34 o 
   2  -4  13      188.60      194.34     16.42 o 
   3  -4  13      319.68      330.61     20.87 o 
   4  -4  13      743.34      732.86     77.51 o 
   5  -4  13       23.97       22.71     12.48 o 
   6  -4  13      268.62      260.47     32.17 o 
   7  -4  13        2.02        5.29     13.29 o 
   8  -4  13      151.34      144.25     28.24 o 
  -9  -3  13       44.42       52.49     19.10 o 
  -8  -3  13       25.87       39.88     11.41 o 
  -7  -3  13       78.85       98.20     13.50 o 
  -6  -3  13      171.07      147.56     15.44 o 
  -5  -3  13     1277.04     1214.02     59.39 o 
  -4  -3  13       10.92       13.31      7.24 o 
  -3  -3  13      163.80      180.64     14.75 o 
  -2  -3  13      832.41      770.87     31.24 o 
  -1  -3  13     1154.29     1135.37     67.71 o 
   0  -3  13     1418.40     1403.49     39.66 o 
   1  -3  13       29.60       35.17      8.45 o 
   2  -3  13     1579.25     1528.42     41.94 o 
   3  -3  13      166.94      188.56     15.53 o 
   4  -3  13      295.22      309.10     32.53 o 
   5  -3  13      268.54      262.28     31.25 o 
   6  -3  13      158.80      185.52     28.27 o 
   7  -3  13      344.60      348.09     38.48 o 
   8  -3  13       65.30       82.87     21.61 o 
  -9  -2  13        1.17        7.23     12.48 o 
  -8  -2  13        3.68       22.01     17.45 o 
  -7  -2  13       79.65       83.42     12.28 o 
  -6  -2  13      273.23      256.86     18.82 o 
  -5  -2  13      396.44      367.85     20.94 o 
  -4  -2  13      366.44      389.95     15.43 o 
  -3  -2  13      626.64      600.21     17.83 o 
  -2  -2  13     2256.94     2234.70     56.09 o 
  -1  -2  13      105.63       93.54     10.82 o 
   0  -2  13      774.52      790.90     29.00 o 
   1  -2  13     1510.47     1384.49    183.12 o 
   2  -2  13      197.55      216.84     16.13 o 
   3  -2  13      662.74      639.07     26.32 o 
   4  -2  13      489.17      456.98     39.04 o 
   5  -2  13     1042.68      957.71     58.27 o 
   6  -2  13      165.38      176.81     27.05 o 
   7  -2  13       59.87       63.37     18.82 o 
   8  -2  13       15.81        0.71     13.89 o 
 -10  -1  13        1.03        5.90     11.05 o 
  -9  -1  13        0.02       18.10      9.35 o 
  -8  -1  13      219.19      208.38     19.06 o 
  -7  -1  13        6.70        9.12      8.03 o 
  -6  -1  13     1131.97     1118.79     45.84 o 
  -5  -1  13       42.79       48.17      9.32 o 
  -4  -1  13      808.76      819.25     20.88 o 
  -3  -1  13      460.14      430.95     15.09 o 
  -2  -1  13       78.55       72.98      6.98 o 
  -1  -1  13      325.84      273.35     50.45 o 
   0  -1  13       16.22        9.18      3.92 o 
   1  -1  13       98.81       95.47      7.83 o 
   2  -1  13        2.68        7.84      4.64 o 
   3  -1  13      115.02      137.05     12.94 o 
   4  -1  13      122.31       99.69     20.60 o 
   5  -1  13       59.17       58.61     17.79 o 
   6  -1  13       74.89       51.43     18.55 o 
   7  -1  13      176.89      198.60     30.48 o 
 -10   0  13       28.88       45.20     15.74 o 
  -9   0  13        2.07        4.88      8.26 o 
  -8   0  13      270.75      278.49     21.71 o 
  -7   0  13      160.24      162.31     16.32 o 
  -6   0  13      341.31      309.63     20.71 o 
  -5   0  13       24.45       13.70      7.28 o 
  -4   0  13       42.94       41.28      8.77 o 
  -3   0  13      454.76      463.84     15.61 o 
  -2   0  13      810.87      777.82     20.21 o 
  -1   0  13        2.93        3.38      4.02 o 
   0   0  13      190.21      183.59     10.81 o 
   1   0  13      218.55      250.63     12.78 o 
   2   0  13       87.68       91.00      8.95 o 
   3   0  13        2.45        2.22      6.13 o 
   4   0  13        0.30        3.86     10.46 o 
   5   0  13      598.16      576.22     46.96 o 
   6   0  13        0.33        8.71     12.67 o 
   7   0  13        8.72        1.11     12.85 o 
 -10   1  13       47.69       81.14     20.95 o 
  -9   1  13      182.45      184.83     18.83 o 
  -8   1  13        0.01        8.26      6.92 o 
  -7   1  13      167.12      151.17     16.10 o 
  -6   1  13      163.33      183.38     16.89 o 
  -5   1  13      535.34      508.10     25.37 o 
  -4   1  13      672.67      695.81     28.12 o 
  -3   1  13      138.69      153.93      9.63 o 
  -2   1  13       90.14       96.37      8.66 o 
  -1   1  13      222.96      244.81     15.83 o 
   0   1  13       73.29       73.66      7.94 o 
   1   1  13       60.06       60.60      8.04 o 
   2   1  13      395.05      387.46     17.08 o 
   3   1  13       31.62       35.32      9.31 o 
   4   1  13      150.49      130.23     23.49 o 
   5   1  13        3.84       -7.92     11.74 o 
   6   1  13        2.42       15.62     12.83 o 
   7   1  13        0.01       -5.76     14.67 o 
 -10   2  13        0.15        5.96     10.82 o 
  -9   2  13        4.44       19.05      9.24 o 
  -8   2  13        4.70       14.55      7.99 o 
  -7   2  13      426.12      455.74     26.87 o 
  -6   2  13      264.30      246.74     19.29 o 
  -5   2  13       75.13       73.76     11.48 o 
  -4   2  13      766.97      753.27     30.29 o 
  -3   2  13      725.60      712.23     20.21 o 
  -2   2  13       56.15       70.16      8.06 o 
  -1   2  13      111.16       93.13     12.33 o 
   0   2  13      178.17      156.51     11.50 o 
   1   2  13       90.16       86.52     10.23 o 
   2   2  13       13.02       15.50      8.09 o 
   3   2  13        0.64        2.31      7.29 o 
   4   2  13        3.24       14.08      8.74 o 
   5   2  13       10.20       26.38     13.03 o 
   6   2  13        3.66       23.93     13.94 o 
 -10   3  13       81.20       72.40     14.51 o 
  -9   3  13        9.59        2.80      8.43 o 
  -8   3  13      219.64      241.75     21.11 o 
  -7   3  13       88.93      101.35     14.81 o 
  -6   3  13       97.63      116.86     19.26 o 
  -5   3  13        7.19        7.04      7.08 o 
  -4   3  13       31.49       24.84      8.49 o 
  -3   3  13        0.81        4.93      6.72 o 
  -2   3  13       83.80       65.23      8.60 o 
  -1   3  13       14.88        4.12      5.03 o 
   0   3  13      874.19      854.30     36.50 o 
   1   3  13       10.01       13.46      5.93 o 
   2   3  13       82.28       83.68     13.26 o 
   3   3  13       79.02      100.26     14.18 o 
   4   3  13       17.15       21.94      8.79 o 
   5   3  13      186.83      153.02     26.67 o 
 -10   4  13        1.19        6.33      9.75 o 
  -9   4  13        3.27       14.29      8.77 o 
  -8   4  13      190.12      188.86     19.26 o 
  -7   4  13      107.51       98.19     14.22 o 
  -6   4  13      116.40      116.38     14.95 o 
  -5   4  13        1.73        0.57      8.53 o 
  -4   4  13        2.65       11.93      7.86 o 
  -3   4  13       80.54       61.33     11.15 o 
  -2   4  13       25.74       35.93      7.69 o 
  -1   4  13        1.99        0.16      5.44 o 
   0   4  13       10.02        5.18      6.25 o 
   1   4  13       10.90       16.91      6.71 o 
   2   4  13        5.78        7.16      7.75 o 
   3   4  13      113.84      124.15     16.39 o 
   4   4  13      129.74      153.37     21.97 o 
   5   4  13       12.09       -5.25     15.50 o 
 -10   5  13      172.61      183.28     20.39 o 
  -9   5  13        2.56        1.38      7.37 o 
  -8   5  13        2.91        5.83      7.87 o 
  -7   5  13        9.18       18.74      8.91 o 
  -6   5  13       37.80       27.78      9.17 o 
  -5   5  13       64.71       62.35     11.51 o 
  -4   5  13       75.52       94.43     13.73 o 
  -3   5  13        0.64        3.03      6.87 o 
  -2   5  13      324.14      314.46     17.85 o 
  -1   5  13       35.83       39.68      8.19 o 
   0   5  13      649.34      619.34     25.32 o 
   1   5  13      230.94      208.65     19.57 o 
   2   5  13      184.20      155.11     18.32 o 
   3   5  13       89.35      117.52     16.83 o 
   4   5  13      171.69      186.42     21.76 o 
 -10   6  13        0.14        9.35     10.15 o 
  -9   6  13       13.42       11.86      8.55 o 
  -8   6  13       24.40       19.97      9.31 o 
  -7   6  13      658.68      688.79     36.62 o 
  -6   6  13       13.94       14.68      8.36 o 
  -5   6  13      279.67      268.79     24.54 o 
  -4   6  13        5.68       12.90      8.47 o 
  -3   6  13       41.07       33.12      9.69 o 
  -2   6  13      103.05      115.22     15.31 o 
  -1   6  13       10.78       15.19      7.01 o 
   0   6  13      180.89      180.88     15.30 o 
   1   6  13       19.03       10.88      9.09 o 
   2   6  13        9.32       10.44      9.08 o 
   3   6  13       44.52       45.85     13.48 o 
  -9   7  13       74.35       65.08     15.26 o 
  -8   7  13      121.94      141.78     18.69 o 
  -7   7  13       64.80       82.39     14.28 o 
  -6   7  13       64.38       67.18     13.83 o 
  -5   7  13        4.68        6.82      9.04 o 
  -4   7  13       52.34       61.89     12.09 o 
  -3   7  13       27.43       27.60      9.33 o 
  -2   7  13      157.00      165.23     18.63 o 
  -1   7  13       12.13       28.94      9.48 o 
   0   7  13       52.37       45.09     11.81 o 
   1   7  13       79.15       68.92     14.27 o 
  -8   8  13      171.07      171.07     22.31 o 
  -7   8  13       57.95       59.13     13.55 o 
  -6   8  13      302.01      298.03     26.38 o 
  -5   8  13       31.99       45.13     12.27 o 
  -4   8  13      101.51      110.17     16.78 o 
  -3   8  13      108.16      163.99     19.56 o 
  -2   8  13       63.87       63.26     13.28 o 
  -1   8  13        1.77       23.14     10.21 o 
   0   8  13       18.82       13.94     12.51 o 
  -5   9  13       37.86       56.03     15.84 o 
  -4   9  13       31.92       25.17     18.19 o 
   0 -10  14       12.19       18.97     13.30 o 
   1 -10  14        0.56       -2.16      9.71 o 
   2 -10  14        4.15       10.75      9.31 o 
   3 -10  14       85.17       83.49     16.00 o 
   4 -10  14        5.89       11.29     10.99 o 
  -3  -9  14       24.03       26.56     22.26 o 
  -2  -9  14        1.73       -8.37     13.97 o 
  -1  -9  14        6.03        9.58     11.08 o 
   0  -9  14        0.17       -3.71      7.95 o 
   1  -9  14       38.66       53.16     11.57 o 
   2  -9  14      183.09      188.46     20.15 o 
   3  -9  14       75.82       71.67     13.75 o 
   4  -9  14       43.14       37.53     14.24 o 
   5  -9  14        1.55        3.62      8.35 o 
  -4  -8  14       80.92       81.85     22.14 o 
  -3  -8  14       66.51       74.80     21.44 o 
  -2  -8  14       98.00       86.96     22.85 o 
  -1  -8  14       24.04       36.10     12.41 o 
   0  -8  14      185.20      176.56     19.80 o 
   1  -8  14       97.78      120.82     16.33 o 
   2  -8  14       19.13       20.74      8.46 o 
   3  -8  14        0.89       -1.18      6.51 o 
   4  -8  14        4.13        5.60      8.20 o 
   5  -8  14      275.33      335.72     26.24 o 
   6  -8  14       19.54       19.59     14.63 o 
  -5  -7  14        5.12       -0.08     15.52 o 
  -4  -7  14      140.69      128.47     25.93 o 
  -3  -7  14       58.38       41.39     19.29 o 
  -2  -7  14      304.13      265.02     47.98 o 
  -1  -7  14      150.79      177.48     35.43 o 
   0  -7  14      217.98      199.07     20.21 o 
   1  -7  14      208.61      206.32     19.99 o 
   2  -7  14        1.83        3.72      7.61 o 
   3  -7  14       52.28       53.90     19.70 o 
   4  -7  14       28.67       27.16     10.04 o 
   5  -7  14        0.20       -5.15     10.63 o 
   6  -7  14      320.88      357.02     39.90 o 
   7  -7  14        4.76       11.23     14.32 o 
  -6  -6  14       25.97       28.51     15.34 o 
  -5  -6  14       87.71       74.91     18.60 o 
  -4  -6  14       19.68       15.38     11.69 o 
  -3  -6  14      280.33      356.85     41.01 o 
  -2  -6  14       86.14       64.80     12.16 o 
  -1  -6  14       22.32       52.04     10.75 o 
   0  -6  14      735.78      731.56     33.66 o 
   1  -6  14       15.84       20.51      7.65 o 
   2  -6  14      209.84      182.89     18.42 o 
   3  -6  14       20.75        8.65      8.41 o 
   4  -6  14      494.30      514.96     29.78 o 
   5  -6  14       29.00       52.87     16.50 o 
   6  -6  14      179.90      162.43     27.17 o 
   7  -6  14       11.39       13.61     12.46 o 
  -7  -5  14       95.21      108.76     21.87 o 
  -6  -5  14        1.08        6.24     12.29 o 
  -5  -5  14        0.91       14.50     11.85 o 
  -4  -5  14      520.12      532.22     42.59 o 
  -3  -5  14       58.36       62.89     11.71 o 
  -2  -5  14     1112.65     1121.77     39.95 o 
  -1  -5  14        1.36       -3.97      5.25 o 
   0  -5  14       62.64       58.58     10.41 o 
   1  -5  14       61.99       51.36     10.03 o 
   2  -5  14      434.91      414.79     27.80 o 
   3  -5  14      552.18      527.89     71.01 o 
   4  -5  14      120.71       45.79     53.11 o 
   5  -5  14        0.30        7.77      9.52 o 
   6  -5  14        0.37       -1.23      9.81 o 
   7  -5  14        0.73        7.50     13.88 o 
  -8  -4  14       82.08       93.17     22.25 o 
  -7  -4  14       52.64      103.55     21.96 o 
  -6  -4  14      454.15      471.47     40.39 o 
  -5  -4  14        4.31        0.34     11.60 o 
  -4  -4  14      172.13      188.18     16.93 o 
  -3  -4  14      478.82      464.22     24.85 o 
  -2  -4  14       92.55       96.20     12.25 o 
  -1  -4  14      310.50      298.11     20.09 o 
   0  -4  14      165.35      178.34     16.11 o 
   1  -4  14       71.53       70.11     11.19 o 
   2  -4  14      258.85      286.24     19.94 o 
   3  -4  14       65.16      102.01     48.59 o 
   4  -4  14      148.27      137.40     28.24 o 
   5  -4  14       66.30       82.63     19.42 o 
   6  -4  14        3.70        0.12     10.66 o 
   7  -4  14       19.54       23.23     14.71 o 
   8  -4  14       25.69       38.39     20.01 o 
  -7  -3  14      301.81      262.03     30.40 o 
  -6  -3  14      227.15      188.45     25.43 o 
  -5  -3  14      261.49      252.26     28.44 o 
  -4  -3  14       11.77       18.12      7.16 o 
  -3  -3  14     1129.74     1169.10     57.10 o 
  -2  -3  14     1118.95      973.71     71.13 o 
  -1  -3  14      200.73      184.86     15.61 o 
   0  -3  14        0.67        1.12      7.20 o 
   1  -3  14       14.28       13.64      8.84 o 
   2  -3  14       92.97       92.67     12.04 o 
   3  -3  14       39.56       43.40      9.49 o 
   4  -3  14       26.68       10.95     12.21 o 
   5  -3  14       68.51       91.24     20.65 o 
   6  -3  14       42.16       58.66     19.32 o 
   7  -3  14      170.60      179.95     29.32 o 
  -9  -2  14      131.08      106.66     22.32 o 
  -8  -2  14        1.64       11.50      8.23 o 
  -7  -2  14       43.36       44.92     10.63 o 
  -6  -2  14        7.96        7.69      6.92 o 
  -5  -2  14       13.55       22.17      7.52 o 
  -4  -2  14        3.51       -1.31      7.76 o 
  -3  -2  14      358.45      329.86     18.67 o 
  -2  -2  14      669.85      632.72     25.94 o 
  -1  -2  14       67.34       59.85      9.65 o 
   0  -2  14      135.11      150.01     14.08 o 
   1  -2  14        8.31       12.99      6.90 o 
   2  -2  14      151.40      133.03     13.64 o 
   3  -2  14       68.87       61.54      9.88 o 
   4  -2  14        0.76        2.71     12.45 o 
   5  -2  14       59.63       66.31     18.99 o 
   6  -2  14      223.08      208.98     30.47 o 
   7  -2  14        6.05       17.32     13.97 o 
  -9  -1  14       69.98       84.20     14.12 o 
  -8  -1  14        7.87       -0.23      7.23 o 
  -7  -1  14        0.27        2.21      7.46 o 
  -6  -1  14      186.55      196.47     16.84 o 
  -5  -1  14      464.11      443.14     23.26 o 
  -4  -1  14       20.95       15.06      7.18 o 
  -3  -1  14        0.21        1.78      4.53 o 
  -2  -1  14        2.56        2.49      4.21 o 
  -1  -1  14       16.62       11.87      5.74 o 
   0  -1  14       43.38       41.65      9.01 o 
   1  -1  14       24.36       23.36      7.68 o 
   2  -1  14      194.57      200.23     15.75 o 
   3  -1  14      107.29       78.74     18.45 o 
   4  -1  14       95.03       87.65     19.86 o 
   5  -1  14       21.16       36.20     15.55 o 
   6  -1  14      375.11      331.31     37.38 o 
   7  -1  14       86.62       76.52     21.19 o 
 -10   0  14        0.22       -0.53     12.92 o 
  -9   0  14       28.89       40.60     11.08 o 
  -8   0  14        9.85       15.37      8.87 o 
  -7   0  14       21.57       19.87     10.04 o 
  -6   0  14       17.95        9.73      7.74 o 
  -5   0  14      497.27      474.21     24.30 o 
  -4   0  14       12.65       12.68      6.86 o 
  -3   0  14      436.23      429.60     15.75 o 
  -2   0  14        8.86        8.35      4.85 o 
  -1   0  14      118.71       92.30     36.37 o 
   0   0  14        0.03       -0.66      4.41 o 
   1   0  14      177.33      175.67     11.40 o 
   2   0  14       25.43       21.16      7.83 o 
   3   0  14        1.05        5.43     12.14 o 
   4   0  14       61.33       49.98     16.71 o 
   5   0  14      694.89      647.35     50.60 o 
   6   0  14       16.83       21.41     12.46 o 
   7   0  14      245.43      271.25     38.79 o 
 -10   1  14       15.18        2.62      9.34 o 
  -9   1  14        3.68        7.72      8.48 o 
  -8   1  14        3.22       16.06      8.20 o 
  -7   1  14        2.86        5.64      7.52 o 
  -6   1  14        1.87        5.32      7.38 o 
  -5   1  14       16.37       15.89      7.97 o 
  -4   1  14      803.91      774.98     30.08 o 
  -3   1  14      260.45      257.32     17.60 o 
  -2   1  14      461.43      415.07     16.47 o 
  -1   1  14       16.69       19.84      5.66 o 
   0   1  14       13.34       17.49      5.90 o 
   1   1  14     1085.67     1126.26     28.74 o 
   2   1  14      197.97      186.98     12.65 o 
   3   1  14      634.00      612.06     29.86 o 
   4   1  14       63.87       60.66     19.73 o 
   5   1  14      251.63      235.03     31.67 o 
   6   1  14        0.39        6.89     12.70 o 
 -10   2  14        7.06        9.95      9.14 o 
  -9   2  14        4.87        7.05      9.27 o 
  -8   2  14       12.63       24.34      9.61 o 
  -7   2  14      114.47      104.67     14.19 o 
  -6   2  14      179.84      194.09     17.63 o 
  -5   2  14      341.78      306.16     20.80 o 
  -4   2  14      102.25       98.63     12.42 o 
  -3   2  14      715.95      728.85     29.75 o 
  -2   2  14      377.57      359.15     16.11 o 
  -1   2  14      783.38      693.15     83.52 o 
   0   2  14      167.86      175.14     12.45 o 
   1   2  14       59.50       58.45      8.52 o 
   2   2  14      238.68      251.82     19.81 o 
   3   2  14       48.13       59.90     11.52 o 
   4   2  14      257.01      252.02     21.28 o 
   5   2  14       64.58       72.21     19.21 o 
   6   2  14       71.63       56.94     22.90 o 
 -10   3  14       18.66       18.23     10.50 o 
  -9   3  14        1.10        6.47      8.16 o 
  -8   3  14       18.39       24.69      9.45 o 
  -7   3  14      191.37      205.09     18.94 o 
  -6   3  14       25.67       41.84     10.11 o 
  -5   3  14        0.06       -0.64      6.79 o 
  -4   3  14        0.99       -2.14      6.07 o 
  -3   3  14      101.86       94.26     12.60 o 
  -2   3  14      459.18      447.45     18.81 o 
  -1   3  14      348.26      253.59     95.51 o 
   0   3  14      490.19      491.15     20.74 o 
   1   3  14       56.60       59.41      8.87 o 
   2   3  14      323.42      319.27     23.01 o 
   3   3  14      172.13      150.53     17.12 o 
   4   3  14      150.93      118.17     16.02 o 
   5   3  14      213.18      210.64     32.45 o 
 -10   4  14       38.95       42.55     12.24 o 
  -9   4  14      121.80      141.54     17.43 o 
  -8   4  14      213.55      223.96     21.04 o 
  -7   4  14     1063.48     1053.70     42.94 o 
  -6   4  14       23.20       19.72      8.57 o 
  -5   4  14       65.07       69.34     11.53 o 
  -4   4  14      363.13      379.24     24.20 o 
  -3   4  14       43.84       50.87     11.18 o 
  -2   4  14        7.41       13.33      6.48 o 
  -1   4  14        4.29        7.65      6.48 o 
   0   4  14       18.89       16.03      7.76 o 
   1   4  14      673.18      664.93     40.06 o 
   2   4  14       40.13       59.63     15.48 o 
   3   4  14      203.59      219.59     21.46 o 
   4   4  14       10.62       14.66     10.44 o 
 -10   5  14        4.72       17.45     11.15 o 
  -9   5  14      318.89      309.94     25.81 o 
  -8   5  14       87.67       89.22     14.33 o 
  -7   5  14      221.01      211.57     20.52 o 
  -6   5  14       68.89       77.46     13.24 o 
  -5   5  14       62.95       78.42     12.85 o 
  -4   5  14       88.94       99.34     14.67 o 
  -3   5  14       19.01       11.01      7.31 o 
  -2   5  14       29.09       28.19      9.32 o 
  -1   5  14      893.60      854.55     29.63 o 
   0   5  14        0.14        6.91      6.34 o 
   1   5  14      204.07      198.03     19.92 o 
   2   5  14       73.40       79.80     20.16 o 
   3   5  14       25.27       25.64     10.36 o 
  -9   6  14       36.93       46.33     11.48 o 
  -8   6  14      231.45      235.08     33.52 o 
  -7   6  14        7.69       16.35      8.77 o 
  -6   6  14       83.16      106.29     15.86 o 
  -5   6  14       96.26       95.47     14.73 o 
  -4   6  14        1.20        3.74      7.67 o 
  -3   6  14      130.22      139.89     17.17 o 
  -2   6  14      256.05      213.12     20.32 o 
  -1   6  14        8.36       18.29      7.63 o 
   0   6  14        0.76       -1.41      8.48 o 
   1   6  14       58.62       78.44     14.17 o 
   2   6  14       38.87       51.31     14.66 o 
  -8   7  14        1.52        1.23      8.95 o 
  -7   7  14      127.20      148.41     18.94 o 
  -6   7  14       85.31       84.20     15.33 o 
  -5   7  14       62.34       79.25     14.64 o 
  -4   7  14        1.10        2.63      7.39 o 
  -3   7  14        5.45        8.33      8.36 o 
  -2   7  14        0.45        7.41      8.44 o 
  -1   7  14       19.18       12.94      9.36 o 
   0   7  14      161.84      135.39     17.97 o 
   1   7  14        5.09       10.10     10.79 o 
  -7   8  14       29.42       25.27     12.65 o 
  -6   8  14       62.40       76.31     21.65 o 
  -5   8  14       16.54       36.50     12.27 o 
  -4   8  14       43.01       37.73     12.69 o 
  -3   8  14       31.34       24.00     11.80 o 
  -2   8  14       47.54       61.41     13.64 o 
  -1   8  14      151.44      145.21     29.12 o 
  -2  -9  15        1.41       12.99     18.18 o 
  -1  -9  15      390.75      395.08     31.08 o 
   0  -9  15       80.61       96.98     15.87 o 
   1  -9  15      217.57      257.55     24.50 o 
   2  -9  15       12.09       17.31      9.04 o 
   3  -9  15        4.77        2.60      7.08 o 
   4  -9  15       83.74       90.76     15.08 o 
   5  -9  15      151.75      155.28     21.63 o 
  -4  -8  15       76.03       83.69     25.81 o 
  -3  -8  15      126.79      107.34     25.46 o 
  -2  -8  15      473.83      439.11     66.53 o 
  -1  -8  15       40.75       40.58     12.23 o 
   0  -8  15      151.11      156.87     18.63 o 
   1  -8  15      113.41      125.50     35.43 o 
   2  -8  15      137.57      151.89     18.52 o 
   3  -8  15      472.71      406.92     28.91 o 
   4  -8  15       26.93       31.21     10.25 o 
   5  -8  15      111.46      131.13     17.66 o 
   6  -8  15        0.07        0.30     17.30 o 
  -5  -7  15        0.13       10.53     16.15 o 
  -2  -7  15      100.45      118.24     22.36 o 
  -1  -7  15      241.54      282.05     32.36 o 
   0  -7  15        8.43       17.89     13.01 o 
   1  -7  15      445.50      417.82     28.84 o 
   2  -7  15        3.88        2.91      8.56 o 
   3  -7  15       50.81       54.90     11.38 o 
   4  -7  15        0.50        7.15      8.08 o 
   5  -7  15        0.66       19.99     14.25 o 
   6  -7  15      103.47      107.96     23.53 o 
  -6  -6  15        5.09        9.89     13.35 o 
  -5  -6  15       33.18       41.67     14.90 o 
  -4  -6  15      127.36      113.99     22.07 o 
  -3  -6  15      175.12      195.52     18.95 o 
  -2  -6  15       78.26       82.21     12.90 o 
  -1  -6  15        0.45        1.98      6.87 o 
   0  -6  15      686.95      635.66     32.00 o 
   1  -6  15       10.07       10.78      6.75 o 
   2  -6  15      223.92      179.70     26.76 o 
   3  -6  15       49.08       36.63     11.39 o 
   4  -6  15       10.29       20.53      9.86 o 
   5  -6  15        0.16        8.04     10.62 o 
   6  -6  15        8.97        9.65     13.99 o 
   7  -6  15       29.97       53.11     21.06 o 
  -7  -5  15       38.01       62.02     18.38 o 
  -5  -5  15       45.49       50.02     16.30 o 
  -4  -5  15      155.92      113.16     21.69 o 
  -3  -5  15       42.13       35.04     10.25 o 
  -2  -5  15       18.48       13.01      7.35 o 
  -1  -5  15        2.68        3.27      6.02 o 
   0  -5  15       26.61       21.98      8.28 o 
   1  -5  15      527.20      471.99     26.71 o 
   2  -5  15      611.21      561.44     29.20 o 
   3  -5  15       39.16       51.45     16.80 o 
   4  -5  15        6.66       -2.64      7.52 o 
   5  -5  15       40.30       47.09     16.25 o 
   6  -5  15       10.61       13.57     12.13 o 
   7  -5  15       35.54       49.59     19.01 o 
  -8  -4  15       49.47       79.78     20.72 o 
  -7  -4  15       72.59       82.07     19.93 o 
  -6  -4  15       15.14       16.08     11.78 o 
  -5  -4  15       18.90       25.41     13.72 o 
  -4  -4  15        3.14        4.25      7.99 o 
  -3  -4  15        0.44        4.32      5.91 o 
  -2  -4  15        4.20        7.19      7.14 o 
  -1  -4  15      716.65      686.44     30.72 o 
   0  -4  15      172.31      183.66     16.72 o 
   1  -4  15      305.99      305.84     21.26 o 
   2  -4  15      484.31      483.87     26.31 o 
   3  -4  15      205.01      210.37     17.79 o 
   4  -4  15        6.24       12.66     12.84 o 
   5  -4  15       21.75       40.91     14.70 o 
   6  -4  15      120.77      145.94     27.19 o 
   7  -4  15        6.48        0.86     11.88 o 
  -8  -3  15       87.70      112.35     23.18 o 
  -7  -3  15        3.97       -6.05     11.88 o 
  -6  -3  15        1.23       -4.84     10.08 o 
  -5  -3  15       95.60       89.81     18.73 o 
  -4  -3  15       98.74       89.53     18.12 o 
  -3  -3  15       46.32       31.98      9.10 o 
  -2  -3  15       33.85       20.59     11.28 o 
  -1  -3  15       92.54       75.72     11.19 o 
   0  -3  15       79.89       88.96     11.75 o 
   1  -3  15      143.05      149.46     14.57 o 
   2  -3  15      204.73      231.45     17.96 o 
   3  -3  15        0.75        4.13      6.83 o 
   4  -3  15      201.82      208.59     28.50 o 
   5  -3  15      138.49      129.47     24.19 o 
   6  -3  15       67.22       58.74     18.52 o 
   7  -3  15       55.07       76.30     21.89 o 
  -9  -2  15       33.49       27.10     15.68 o 
  -8  -2  15        9.65       21.87     13.46 o 
  -7  -2  15        3.19       12.35     12.21 o 
  -6  -2  15        1.66        7.60     10.93 o 
  -5  -2  15      108.94      140.79     21.89 o 
  -4  -2  15        0.83        9.78      9.92 o 
  -3  -2  15       21.31       20.50      7.82 o 
  -2  -2  15      540.01      573.61     25.73 o 
  -1  -2  15       20.59       21.40      7.86 o 
   0  -2  15      466.31      468.50     24.20 o 
   1  -2  15       41.00       43.59      8.71 o 
   2  -2  15      398.66      399.76     22.87 o 
   3  -2  15      391.45      412.98     37.31 o 
   4  -2  15       39.17       28.30     15.40 o 
   5  -2  15     1367.58     1306.37     71.95 o 
   6  -2  15        2.26       19.72     12.09 o 
   7  -2  15      302.98      283.64     38.26 o 
  -9  -1  15        2.56       -2.51      9.17 o 
  -8  -1  15       10.04       12.22      8.58 o 
  -7  -1  15       14.70       13.63      7.62 o 
  -6  -1  15      305.49      278.99     19.96 o 
  -5  -1  15       27.83       22.36     11.01 o 
  -4  -1  15      173.10      147.49     22.30 o 
  -3  -1  15       59.79       71.62     12.61 o 
  -2  -1  15      432.21      429.03     21.66 o 
  -1  -1  15      144.07      103.73     48.35 o 
   0  -1  15       13.11       17.86      7.02 o 
   1  -1  15       90.32      101.52     12.37 o 
   2  -1  15      147.51      134.89     13.87 o 
   3  -1  15      349.58      298.54     32.02 o 
   4  -1  15      155.56      141.13     24.35 o 
   5  -1  15      478.20      521.98     46.48 o 
   6  -1  15      185.70      195.26     30.17 o 
   7  -1  15       19.19       39.45     21.96 o 
  -9   0  15        7.24       16.60      8.94 o 
  -8   0  15      128.22      121.47     15.27 o 
  -7   0  15       74.96       61.89     11.61 o 
  -6   0  15       43.24       44.81     10.00 o 
  -5   0  15       60.65       67.72     12.67 o 
  -4   0  15      401.42      338.49     20.07 o 
  -3   0  15      262.58      252.67     16.75 o 
  -2   0  15       19.87       18.36      5.56 o 
  -1   0  15       23.29       12.26     16.80 o 
   0   0  15      125.03      147.65     14.11 o 
   1   0  15      437.49      417.44     22.91 o 
   2   0  15        2.90       14.33      7.79 o 
   3   0  15       16.22        8.38     12.06 o 
   4   0  15      113.90      119.55     23.57 o 
   5   0  15        6.02       10.28     13.36 o 
   6   0  15        3.06        5.20     13.61 o 
 -10   1  15       20.86       38.18     11.34 o 
  -9   1  15       65.63       89.73     14.08 o 
  -8   1  15        1.08        8.27      7.91 o 
  -7   1  15       16.91       26.70      8.83 o 
  -6   1  15        2.80       11.00      7.65 o 
  -5   1  15        0.28        6.35      6.90 o 
  -4   1  15      409.13      366.05     26.36 o 
  -3   1  15      660.75      621.23     26.82 o 
  -2   1  15      237.19      251.02     13.76 o 
  -1   1  15      127.63       96.41     12.26 o 
   0   1  15        0.89        4.69      5.26 o 
   1   1  15       76.94       79.44      9.02 o 
   2   1  15       23.28       18.11      8.25 o 
   3   1  15       19.07       10.12     13.42 o 
   4   1  15        0.17       -0.30     10.65 o 
   5   1  15       44.78       39.56     16.29 o 
   6   1  15       15.51       11.89     15.44 o 
 -10   2  15      125.32      124.30     17.48 o 
  -9   2  15      245.19      261.23     23.28 o 
  -8   2  15       49.33       52.54     11.07 o 
  -7   2  15        3.69       10.23      7.32 o 
  -6   2  15        2.92       10.23      7.83 o 
  -5   2  15       22.49       27.51      8.82 o 
  -4   2  15      182.60      207.14     17.28 o 
  -3   2  15       67.83       87.55     11.86 o 
  -2   2  15      372.97      390.47     17.31 o 
  -1   2  15       14.98       22.20      6.68 o 
   0   2  15      123.71      121.09     11.01 o 
   1   2  15        8.87       11.21      6.53 o 
   2   2  15       18.78       17.40      8.61 o 
   3   2  15      278.93      276.14     22.40 o 
   4   2  15       54.19       72.30     18.96 o 
   5   2  15      255.51      242.89     33.13 o 
 -10   3  15       28.51       41.83     12.21 o 
  -9   3  15      172.17      167.00     19.02 o 
  -8   3  15      247.24      250.92     22.05 o 
  -7   3  15      135.06      117.32     15.13 o 
  -6   3  15       77.67       69.28     12.39 o 
  -5   3  15        9.97        8.36      6.51 o 
  -4   3  15        5.00        9.73      6.90 o 
  -3   3  15        0.70       11.42      8.66 o 
  -2   3  15        0.02       10.29      7.16 o 
  -1   3  15       39.18       33.59      6.91 o 
   0   3  15      269.80      275.34     16.38 o 
   1   3  15      232.12      227.92     15.29 o 
   2   3  15        0.25        6.03      7.15 o 
   3   3  15       12.87       10.09      8.72 o 
   4   3  15        2.49        5.32      7.59 o 
 -10   4  15       89.55       99.75     16.50 o 
  -9   4  15        1.61       12.37     18.27 o 
  -8   4  15      257.87      231.18     30.40 o 
  -7   4  15        4.58       12.03      7.63 o 
  -6   4  15        1.69        8.19      7.94 o 
  -5   4  15       67.87       61.27     11.60 o 
  -4   4  15      102.23       90.23     13.32 o 
  -3   4  15       12.42        9.22      7.72 o 
  -2   4  15      129.96      113.52     14.29 o 
  -1   4  15        4.32        3.64      5.85 o 
   0   4  15       97.59       95.77     11.05 o 
   1   4  15        0.47       -2.84      7.05 o 
   2   4  15        5.71       18.46      9.11 o 
   3   4  15        1.64       11.36      9.26 o 
   4   4  15      188.85      234.11     24.27 o 
  -9   5  15        5.40       15.40      9.05 o 
  -8   5  15       11.99       15.00      8.35 o 
  -7   5  15       43.37       45.86     11.24 o 
  -6   5  15       21.06       22.32     10.71 o 
  -5   5  15       85.01       92.48     14.26 o 
  -4   5  15        5.35       10.69      7.80 o 
  -3   5  15       21.62       27.99      9.50 o 
  -2   5  15      140.74      141.83     16.31 o 
  -1   5  15       12.21       15.23      6.28 o 
   0   5  15       20.77       18.33      7.15 o 
   1   5  15        8.72        1.51      8.34 o 
   2   5  15        1.09        4.79      8.19 o 
   3   5  15        7.09        1.58      9.55 o 
  -9   6  15       18.84       28.95     12.06 o 
  -8   6  15       70.50       61.08     13.60 o 
  -7   6  15        2.76        0.62      8.45 o 
  -6   6  15        2.52        9.39      8.48 o 
  -5   6  15       18.10       24.02     10.49 o 
  -4   6  15       84.51       77.44     13.88 o 
  -3   6  15       18.03       24.47     10.69 o 
  -2   6  15       33.64       41.99     11.19 o 
  -1   6  15        0.02        1.04      7.73 o 
   0   6  15      129.90      140.17     17.55 o 
   1   6  15        2.11       -3.31      9.59 o 
  -8   7  15       19.91       29.30     13.31 o 
  -7   7  15       40.89       28.25     11.41 o 
  -6   7  15      130.82      131.49     18.39 o 
  -5   7  15       29.51       23.60     10.68 o 
  -4   7  15      285.03      271.59     24.55 o 
  -3   7  15        8.84       13.20      9.42 o 
  -2   7  15        4.24       15.00      9.68 o 
  -1   7  15       41.98       35.72     11.52 o 
   0   7  15      172.92      177.64     21.08 o 
  -6   8  15       19.00       24.88     13.74 o 
  -5   8  15       10.86        3.92     11.45 o 
  -4   8  15       30.44       43.33     14.28 o 
  -3   8  15       26.78       33.71     13.68 o 
  -1  -9  16       25.00       36.39     12.92 o 
   0  -9  16        0.71        5.96      9.21 o 
   1  -9  16       57.45       51.84     12.27 o 
   2  -9  16        0.84       12.51     11.51 o 
   3  -9  16       37.95       44.31     11.83 o 
   4  -9  16      130.51      131.30     18.80 o 
  -3  -8  16        0.27       15.04     19.53 o 
  -2  -8  16        1.78       -4.13      9.59 o 
  -1  -8  16       12.53       24.19     10.11 o 
   0  -8  16       75.68       84.06     32.78 o 
   1  -8  16        2.44        8.62     14.45 o 
   2  -8  16       14.31       10.80      8.24 o 
   3  -8  16      121.87       92.94     15.12 o 
   4  -8  16      162.93      157.26     18.89 o 
   5  -8  16        1.73        3.89     13.13 o 
  -4  -7  16       31.52       28.18     13.50 o 
  -3  -7  16      111.25       84.76     19.24 o 
  -2  -7  16       40.09       43.62     11.40 o 
  -1  -7  16      174.07      162.00     25.84 o 
   0  -7  16        5.46       10.35      9.12 o 
   1  -7  16      115.58       99.30     15.33 o 
   2  -7  16      263.24      283.52     41.39 o 
   3  -7  16        0.68        0.74      8.53 o 
   4  -7  16       18.44       16.26      9.55 o 
   5  -7  16       74.64       87.82     20.70 o 
   6  -7  16      137.10      122.51     28.27 o 
  -6  -6  16        0.32       13.46     14.37 o 
  -5  -6  16       22.42       16.67     14.08 o 
  -4  -6  16        0.14       20.87     12.01 o 
  -3  -6  16       35.03       51.94     14.33 o 
  -2  -6  16       30.29       29.16      9.39 o 
  -1  -6  16      293.40      313.68     23.47 o 
   0  -6  16        1.72        3.60      6.94 o 
   1  -6  16       85.73       78.58     12.71 o 
   2  -6  16        0.18        6.52      8.81 o 
   3  -6  16       14.76       20.73      9.46 o 
   4  -6  16      132.53      139.96     17.42 o 
   5  -6  16       46.49       38.74     15.88 o 
   6  -6  16      146.56      166.18     30.06 o 
  -7  -5  16       19.66       20.29     13.69 o 
  -6  -5  16       31.78       77.46     19.18 o 
  -4  -5  16       39.75       67.30     17.69 o 
  -3  -5  16       38.21       51.76     11.72 o 
  -2  -5  16       92.83       96.16     13.52 o 
  -1  -5  16        1.69        5.39      6.19 o 
   0  -5  16      799.40      696.89     33.00 o 
   1  -5  16        3.98        9.88      7.04 o 
   2  -5  16        2.09        6.96      7.75 o 
   3  -5  16      127.90      111.86     22.16 o 
   4  -5  16       35.74       31.00     13.62 o 
   5  -5  16      138.83      154.93     26.01 o 
   6  -5  16       13.75        6.15     12.79 o 
  -7  -4  16        1.43        0.34     12.54 o 
  -6  -4  16      280.33      287.34     32.90 o 
  -5  -4  16        1.84       -1.69      9.02 o 
  -4  -4  16      256.12      278.58     31.88 o 
  -3  -4  16       23.83        6.19     19.81 o 
  -2  -4  16      219.25      222.27     18.42 o 
  -1  -4  16      937.13      899.68     35.80 o 
   0  -4  16        3.52        2.28      7.16 o 
   1  -4  16      578.03      528.46     27.97 o 
   2  -4  16       36.27       36.18      9.25 o 
   3  -4  16      690.12      698.16     59.92 o 
   4  -4  16        1.13        6.04     11.60 o 
   5  -4  16        2.21       12.22     11.35 o 
   6  -4  16       71.36       69.97     19.58 o 
  -8  -3  16       62.97       90.01     20.58 o 
  -6  -3  16       60.90       71.88     18.09 o 
  -5  -3  16       63.27       71.20     18.18 o 
  -4  -3  16      141.32      165.90     24.35 o 
  -3  -3  16      570.22      569.98     27.39 o 
  -2  -3  16        0.48        6.34      6.07 o 
  -1  -3  16       98.24      105.57     13.39 o 
   0  -3  16       83.83       98.61     12.40 o 
   1  -3  16      246.81      265.88     19.53 o 
   2  -3  16      626.81      684.14     31.05 o 
   3  -3  16       21.33       22.01      9.04 o 
   4  -3  16      553.18      494.98     43.78 o 
   5  -3  16        3.84        8.13     12.36 o 
   6  -3  16      236.58      222.09     31.59 o 
  -8  -2  16       22.86       14.22     12.02 o 
  -7  -2  16      521.45      516.92     44.25 o 
  -6  -2  16        4.90        3.69     11.02 o 
  -5  -2  16      298.04      322.27     33.50 o 
  -4  -2  16        1.65       -2.95      8.31 o 
  -3  -2  16        8.41        7.98     10.06 o 
  -2  -2  16       40.56       48.15      9.77 o 
  -1  -2  16      109.39      107.74     12.65 o 
   0  -2  16      123.73      138.45     14.13 o 
   1  -2  16        2.16        7.42      6.95 o 
   2  -2  16      117.55      116.62     16.91 o 
   3  -2  16       60.87       68.22     17.98 o 
   4  -2  16      209.89      249.54     32.43 o 
   5  -2  16       11.63        7.89     11.89 o 
   6  -2  16       26.78       39.23     17.20 o 
  -9  -1  16      125.93      137.92     25.16 o 
  -8  -1  16        1.75        7.19     11.10 o 
  -7  -1  16      337.68      285.61     32.84 o 
  -6  -1  16       10.99       -2.66      9.00 o 
  -5  -1  16       35.59       30.49     13.33 o 
  -4  -1  16      218.39      191.46     25.13 o 
  -3  -1  16        8.12        9.84      8.64 o 
  -2  -1  16       77.35       85.11     11.23 o 
  -1  -1  16      276.24      205.65     73.85 o 
   0  -1  16       15.19       18.60      7.67 o 
   1  -1  16      140.34      140.80     14.57 o 
   2  -1  16       15.55       11.04      7.40 o 
   3  -1  16       16.58       17.61     12.95 o 
   4  -1  16      106.71      111.01     22.83 o 
   5  -1  16        0.01        3.71     12.93 o 
   6  -1  16       21.12       14.54     13.56 o 
  -9   0  16       82.38      111.73     15.73 o 
  -8   0  16        7.24       17.89     11.19 o 
  -7   0  16       13.23       21.79      8.53 o 
  -6   0  16       75.77       87.53     12.88 o 
  -5   0  16      397.74      395.85     24.96 o 
  -4   0  16       32.73       32.56     13.20 o 
  -3   0  16        2.44       -0.86      7.96 o 
  -2   0  16        2.49        5.42      6.64 o 
  -1   0  16      297.58      158.21    143.46 o 
   0   0  16       59.98       60.49     10.57 o 
   1   0  16      251.82      264.23     19.24 o 
   2   0  16       88.41      107.87     21.21 o 
   3   0  16       43.85       63.82     18.10 o 
   4   0  16        2.30       -5.10     10.47 o 
   5   0  16        5.79       -2.73     10.11 o 
   6   0  16        2.46       17.88     16.52 o 
  -9   1  16        3.96        6.16      8.62 o 
  -8   1  16       48.60       70.60     12.46 o 
  -7   1  16       22.44       23.10      8.73 o 
  -6   1  16        5.97        3.86      7.01 o 
  -5   1  16      117.26      110.20     13.55 o 
  -4   1  16       30.93       42.11      9.19 o 
  -3   1  16      193.28      154.23     14.49 o 
  -2   1  16        0.03        3.24      5.61 o 
  -1   1  16        7.68       12.51      5.88 o 
   0   1  16       22.92       14.25      7.98 o 
   1   1  16       33.95       32.26      9.52 o 
   2   1  16       12.37       24.68     14.79 o 
   3   1  16        2.19        3.01     11.30 o 
   5   1  16      144.85      138.03     25.83 o 
  -9   2  16      129.22      138.11     17.70 o 
  -8   2  16        2.70       17.17      9.00 o 
  -7   2  16      114.18      130.40     16.05 o 
  -6   2  16       32.62       28.67      8.95 o 
  -5   2  16        6.48        4.89      9.63 o 
  -4   2  16        0.58        6.00      7.11 o 
  -3   2  16      149.93      169.70     17.78 o 
  -2   2  16       45.95       55.93     12.15 o 
  -1   2  16      231.24      213.85     13.97 o 
   0   2  16      125.40      122.51     11.32 o 
   1   2  16      208.64      194.49     14.18 o 
   2   2  16      123.57      140.10     16.04 o 
   3   2  16        0.74       23.19     13.06 o 
   4   2  16      273.52      285.16     35.48 o 
   5   2  16      112.80       85.29     24.72 o 
  -9   3  16       28.43       45.25     11.43 o 
  -8   3  16       27.11       43.27     15.56 o 
  -7   3  16      137.96      164.00     17.75 o 
  -6   3  16        7.63       10.52      8.39 o 
  -5   3  16       19.45       12.62      7.66 o 
  -4   3  16        5.42        2.28      6.46 o 
  -3   3  16       29.74       40.74      9.61 o 
  -2   3  16       48.51       44.39      9.69 o 
  -1   3  16       21.87       16.71      6.52 o 
   0   3  16       87.99       93.90     10.83 o 
   1   3  16       11.83       10.32      8.02 o 
   2   3  16      122.39      127.43     16.10 o 
   3   3  16       12.29       22.37      9.66 o 
   4   3  16       59.52       81.66     22.84 o 
  -9   4  16       22.08       19.49     10.96 o 
  -8   4  16      134.68      129.23     17.03 o 
  -7   4  16        7.32       10.20      7.80 o 
  -6   4  16        1.44       -0.87      6.71 o 
  -5   4  16       33.40       21.38      8.08 o 
  -4   4  16       16.32       13.38      7.67 o 
  -3   4  16       61.32       58.56     14.00 o 
  -2   4  16      263.96      261.23     20.91 o 
  -1   4  16      241.83      141.35     64.11 o 
   0   4  16      184.80      195.87     14.98 o 
   1   4  16       83.38       82.88     13.43 o 
   2   4  16        1.13       12.32      9.41 o 
   3   4  16       78.63       93.67     15.57 o 
  -9   5  16        7.31       16.78     13.66 o 
  -8   5  16      159.09      134.10     17.32 o 
  -7   5  16       11.86       10.03      8.18 o 
  -6   5  16      123.92      130.93     25.35 o 
  -5   5  16       46.74       57.76     12.05 o 
  -4   5  16      200.80      200.94     19.60 o 
  -3   5  16        7.35        6.42      7.70 o 
  -2   5  16       77.89       78.13     12.72 o 
  -1   5  16       83.89      109.05     14.80 o 
   0   5  16        7.06        9.60      8.18 o 
   1   5  16      122.29      123.52     17.12 o 
   2   5  16        0.02        9.64      8.96 o 
  -8   6  16      270.72      303.25     29.02 o 
  -7   6  16       73.80       73.36     14.74 o 
  -6   6  16       30.84       46.44     12.86 o 
  -5   6  16       71.63       57.97     12.54 o 
  -4   6  16       26.14       32.91     10.82 o 
  -3   6  16       78.40       90.42     15.16 o 
  -2   6  16       48.32       61.65     12.65 o 
  -1   6  16       35.14       42.26     11.80 o 
   0   6  16       83.06      101.32     15.47 o 
  -7   7  16       97.73      109.98     21.51 o 
  -6   7  16       52.14       62.88     15.15 o 
  -5   7  16      466.02      447.56     52.47 o 
  -4   7  16       93.05       88.24     16.28 o 
  -3   7  16       45.47       62.61     14.11 o 
  -2   7  16       29.47       30.34     11.49 o 
   0  -9  17       69.86       80.41     17.06 o 
   1  -9  17       81.34      111.70     19.40 o 
   2  -9  17       50.72       38.53     13.54 o 
  -2  -8  17        9.32       22.25     12.16 o 
  -1  -8  17      367.23      310.88     26.65 o 
   0  -8  17       65.88       88.29     15.52 o 
   1  -8  17        0.50       -0.09      7.98 o 
   2  -8  17      300.31      291.45     25.52 o 
   3  -8  17       13.99        4.43      8.52 o 
   4  -8  17      291.15      269.26     25.22 o 
  -4  -7  17      116.41      106.51     24.14 o 
  -3  -7  17       57.28       51.70     16.92 o 
  -2  -7  17      159.05      174.53     19.26 o 
  -1  -7  17        0.44        6.93     11.46 o 
   0  -7  17        0.65        5.02     10.82 o 
   1  -7  17       44.98       27.56     11.56 o 
   3  -7  17      810.02      736.21     38.63 o 
   4  -7  17       40.17       47.74     12.60 o 
   5  -7  17      339.49      339.97     40.18 o 
  -5  -6  17       47.83       59.37     19.36 o 
  -4  -6  17       57.58       74.21     18.63 o 
  -3  -6  17      280.88      272.36     22.81 o 
  -2  -6  17      207.07      238.18     21.20 o 
  -1  -6  17      388.86      421.87     27.78 o 
   0  -6  17      132.71      132.86     15.75 o 
   1  -6  17      624.75      611.49     33.02 o 
   2  -6  17       97.44       99.67     21.03 o 
   3  -6  17       20.69       21.76     12.88 o 
   4  -6  17       96.01      101.96     21.06 o 
   5  -6  17        0.27       -3.53     12.13 o 
  -6  -5  17      100.19      105.20     22.90 o 
  -5  -5  17      202.15      209.35     29.29 o 
  -4  -5  17      105.52      139.58     24.77 o 
  -3  -5  17       94.05      118.49     15.27 o 
  -2  -5  17      215.50      229.56     19.86 o 
  -1  -5  17      277.99      278.14     21.43 o 
   0  -5  17      229.10      219.31     19.42 o 
   1  -5  17        0.07       -0.75      6.96 o 
   2  -5  17      161.06      161.88     18.08 o 
   3  -5  17       29.03       31.53     15.12 o 
   4  -5  17       46.25       37.03     15.19 o 
   5  -5  17       47.83       45.59     17.10 o 
   6  -5  17       11.07       10.79     14.51 o 
  -7  -4  17       39.45       28.42     16.28 o 
  -6  -4  17       15.40       19.98     14.00 o 
  -5  -4  17      213.91      218.86     29.25 o 
  -4  -4  17      142.77      135.80     23.45 o 
  -3  -4  17      418.53      265.17     94.46 o 
  -2  -4  17        2.74        5.34      6.77 o 
  -1  -4  17        0.04        0.48      6.36 o 
   0  -4  17      441.34      415.72     25.54 o 
   1  -4  17      438.50      405.84     25.49 o 
   2  -4  17       41.26       50.19     10.84 o 
   3  -4  17       80.40       84.40     12.68 o 
   4  -4  17       47.63       55.60     18.93 o 
   5  -4  17      128.73      132.14     24.86 o 
   6  -4  17       63.36       77.56     22.68 o 
  -8  -3  17       18.59       38.52     16.65 o 
  -7  -3  17       24.51       29.14     13.07 o 
  -5  -3  17        0.11       -0.77     10.73 o 
  -4  -3  17       13.37        1.66      9.50 o 
  -3  -3  17       64.93       59.89     15.74 o 
  -2  -3  17        7.77       -0.34      5.74 o 
  -1  -3  17      372.11      342.62     22.38 o 
   0  -3  17        8.96        5.77      6.85 o 
   1  -3  17        0.69        6.88      7.09 o 
   2  -3  17      214.45      202.89     17.92 o 
   3  -3  17      376.08      381.40     38.38 o 
   4  -3  17        0.10        7.26     10.76 o 
   5  -3  17      140.02      193.92     29.04 o 
   6  -3  17       12.19       28.51     18.12 o 
  -8  -2  17       15.32       13.83     11.28 o 
  -7  -2  17       71.24       64.12     18.61 o 
  -6  -2  17        7.75       -0.37      9.67 o 
  -5  -2  17      157.99      168.29     25.79 o 
  -4  -2  17       43.89       54.87     15.69 o 
  -3  -2  17       80.15       73.57     17.00 o 
  -2  -2  17      196.33      144.43     14.73 o 
  -1  -2  17      535.39      557.90     27.58 o 
   0  -2  17        5.88        9.66      6.39 o 
   1  -2  17      256.45      245.26     19.29 o 
   2  -2  17       16.70       23.31      8.41 o 
   3  -2  17       36.63       52.24     16.90 o 
   4  -2  17      113.30       99.81     22.43 o 
   5  -2  17       33.11       40.74     15.85 o 
   6  -2  17        2.95        8.25     15.68 o 
  -8  -1  17      109.05      112.16     23.23 o 
  -7  -1  17        0.06        7.17     10.22 o 
  -6  -1  17        0.10        6.83     11.69 o 
  -5  -1  17       33.35       28.79     13.94 o 
  -4  -1  17        1.24        6.42      8.76 o 
  -3  -1  17      248.40      260.80     29.23 o 
  -2  -1  17       30.63       35.46      8.77 o 
  -1  -1  17      171.19      116.86     65.21 o 
   0  -1  17       73.88       61.61     10.60 o 
   1  -1  17        0.06        5.34      7.43 o 
   2  -1  17       49.05       48.85     10.58 o 
   3  -1  17       33.17       40.86     16.44 o 
   4  -1  17       17.58       18.41     13.03 o 
   5  -1  17       40.79       53.18     18.19 o 
  -9   0  17        3.63       19.17     12.68 o 
  -8   0  17       19.07       17.33     11.77 o 
  -7   0  17        4.33       23.40     13.88 o 
  -6   0  17       23.25       30.77     13.60 o 
  -5   0  17      140.31      129.29     22.73 o 
  -4   0  17       18.59       15.36     11.28 o 
  -3   0  17      211.26      213.19     26.68 o 
  -2   0  17       16.67       20.61     12.10 o 
  -1   0  17       33.34       25.47     22.09 o 
   0   0  17      272.72      261.08     22.53 o 
   1   0  17        2.45        1.32      6.78 o 
   2   0  17       68.68       89.16     20.59 o 
   3   0  17        3.27        1.09     11.65 o 
   4   0  17      545.29      551.14     47.74 o 
   5   0  17      147.28      134.10     25.69 o 
  -9   1  17       89.77       76.99     13.75 o 
  -8   1  17       25.55       33.95     14.75 o 
  -7   1  17      324.97      347.47     24.31 o 
  -6   1  17        6.88       15.73      8.30 o 
  -5   1  17        6.67        8.18      8.31 o 
  -4   1  17       39.92       40.47     13.14 o 
  -3   1  17       99.02      128.45     21.39 o 
  -2   1  17      175.01      194.63     25.59 o 
  -1   1  17       30.28       52.84      9.76 o 
   0   1  17        4.16       10.26      8.08 o 
   1   1  17       38.02       36.90      9.84 o 
   2   1  17       19.07       31.45     14.88 o 
   3   1  17       97.52      102.37     21.45 o 
   4   1  17       96.09      109.01     23.17 o 
  -9   2  17        9.57       11.99     10.14 o 
  -8   2  17       43.53       41.49     10.99 o 
  -7   2  17        2.54       -2.34      9.16 o 
  -6   2  17       58.12       48.65     10.95 o 
  -5   2  17       33.52       41.49      9.95 o 
  -4   2  17       28.09       49.37     10.52 o 
  -3   2  17       90.30       92.99     12.91 o 
  -2   2  17        9.00       12.84      7.35 o 
  -1   2  17      196.45      223.28     14.82 o 
   0   2  17      106.05      116.50     14.97 o 
   1   2  17       96.92      115.78     22.04 o 
   2   2  17        0.12       -2.66     12.98 o 
   3   2  17      204.71      229.73     31.57 o 
   4   2  17       24.17       30.07     16.58 o 
  -9   3  17       46.74       62.50     16.01 o 
  -8   3  17      190.09      188.66     19.57 o 
  -7   3  17        0.63        0.53      6.63 o 
  -6   3  17       26.39       37.54      9.82 o 
  -5   3  17      481.95      491.67     28.80 o 
  -4   3  17       72.24       95.79     13.53 o 
  -3   3  17       30.84       43.38     10.32 o 
  -2   3  17        0.08        0.49      6.73 o 
  -1   3  17        0.94        2.18      7.05 o 
   0   3  17      335.93      325.02     18.69 o 
   1   3  17      479.48      496.20     47.27 o 
   2   3  17      147.60      188.69     28.12 o 
   3   3  17       10.46       20.94     15.84 o 
  -9   4  17       58.92       55.28     13.85 o 
  -8   4  17      130.06      122.89     17.00 o 
  -7   4  17        0.06        3.42      6.93 o 
  -6   4  17       15.04       11.32      8.84 o 
  -5   4  17       55.33       54.03     11.39 o 
  -4   4  17       14.34        8.35      8.53 o 
  -3   4  17        0.22       -0.64      7.26 o 
  -2   4  17      621.51      617.34     32.07 o 
  -1   4  17      237.01      235.75     25.05 o 
   0   4  17      542.26      588.98     55.49 o 
   1   4  17       21.46       32.65     11.62 o 
   2   4  17      109.52      111.22     16.37 o 
  -8   5  17        9.58       23.88     10.51 o 
  -7   5  17       21.63       24.94      9.98 o 
  -6   5  17      278.68      261.01     23.43 o 
  -5   5  17       11.68       20.43      8.97 o 
  -4   5  17       15.66       20.98      8.78 o 
  -3   5  17       89.46       95.62     15.23 o 
  -2   5  17       14.74       17.11      8.49 o 
  -1   5  17       26.98       41.11     10.92 o 
   0   5  17      181.65      221.63     29.73 o 
   1   5  17       62.77       84.68     14.92 o 
  -7   6  17      128.89      129.34     18.71 o 
  -6   6  17      213.43      218.34     22.57 o 
  -5   6  17       24.75       22.14     10.49 o 
  -4   6  17       36.30       38.38     16.15 o 
  -3   6  17      116.76      104.82     15.76 o 
  -2   6  17       28.50       40.47     10.87 o 
  -1   6  17       89.22       93.27     15.23 o 
  -5   7  17      162.95      160.05     21.55 o 
  -4   7  17       18.25        7.33     12.15 o 
  -1  -8  18        7.33       18.25     12.28 o 
   0  -8  18       33.61       32.94     11.66 o 
   1  -8  18       22.40       25.35     11.23 o 
   2  -8  18       32.24       19.61     10.39 o 
   3  -8  18        5.07        4.21     10.23 o 
  -3  -7  18        1.34       -3.52      9.62 o 
  -2  -7  18       26.19       18.05     10.27 o 
  -1  -7  18       58.17       57.01     12.36 o 
   0  -7  18      108.24      126.04     23.57 o 
   1  -7  18        7.19       23.50     18.08 o 
   2  -7  18        0.52       -0.25      7.45 o 
   3  -7  18       12.20       27.05     10.26 o 
   4  -7  18      268.36      284.22     37.02 o 
  -5  -6  18       21.26       63.94     21.37 o 
  -4  -6  18        3.36       -5.04      9.07 o 
  -3  -6  18      133.86      140.61     17.58 o 
  -2  -6  18      188.88      185.17     19.38 o 
  -1  -6  18       30.28       28.30     10.13 o 
   0  -6  18       64.10       93.93     14.02 o 
   1  -6  18      132.63      122.44     15.57 o 
   2  -6  18       42.71       72.43     19.25 o 
   3  -6  18        7.21       26.59     13.22 o 
   4  -6  18        0.02        4.60     11.04 o 
   5  -6  18       10.28       13.72     16.47 o 
  -6  -5  18      185.95      207.04     31.24 o 
  -5  -5  18       16.23       38.44     16.57 o 
  -4  -5  18        1.05       -1.59     11.82 o 
  -3  -5  18        0.17        1.23      9.49 o 
  -2  -5  18       21.00       38.34     17.34 o 
  -1  -5  18        0.02        3.48      7.68 o 
   0  -5  18       17.05       16.21      8.64 o 
   1  -5  18        0.00        4.64      7.63 o 
   2  -5  18        0.47        6.83      8.25 o 
   3  -5  18       34.96       23.33     11.88 o 
   4  -5  18       10.18       22.59     12.85 o 
   5  -5  18      151.05      148.69     27.65 o 
  -7  -4  18        4.48        5.13     14.20 o 
  -6  -4  18       18.23       20.03     12.32 o 
  -5  -4  18       24.35       27.96     13.30 o 
  -4  -4  18      125.89      112.79     21.99 o 
  -3  -4  18       60.15       53.78     16.42 o 
  -2  -4  18       51.73       60.69     11.68 o 
  -1  -4  18       75.38       71.44     15.51 o 
   0  -4  18        0.76        0.49      7.10 o 
   1  -4  18      118.73      122.32     15.11 o 
   2  -4  18       16.81       10.16      8.19 o 
   3  -4  18      246.13      244.62     31.66 o 
   4  -4  18       78.46       89.16     20.13 o 
   5  -4  18       41.30       51.56     17.22 o 
  -7  -3  18        7.39       -0.66     13.57 o 
  -6  -3  18       26.74       26.35     14.33 o 
  -5  -3  18        6.42       21.52     12.19 o 
  -4  -3  18        2.87        3.77      9.52 o 
  -3  -3  18      160.24      145.97     23.64 o 
  -2  -3  18      375.85      190.72    188.18 o 
  -1  -3  18      471.58      455.41     26.40 o 
   0  -3  18        0.00       10.63      8.63 o 
   1  -3  18      245.26      263.37     20.49 o 
   2  -3  18      201.34      194.29     18.25 o 
   3  -3  18      131.22      118.44     23.59 o 
   4  -3  18      419.02      443.46     43.54 o 
   5  -3  18       11.58       41.72     17.68 o 
  -8  -2  18      112.69      224.60     31.79 o 
  -7  -2  18        0.04       -3.51     12.12 o 
  -6  -2  18       16.01       25.29     12.71 o 
  -5  -2  18       12.62        4.96     10.19 o 
  -4  -2  18      212.15      197.83     27.71 o 
  -3  -2  18      108.36      103.19     19.90 o 
  -2  -2  18      148.79      148.72     15.59 o 
  -1  -2  18       26.14       28.98      9.02 o 
   0  -2  18       63.92       70.20     11.52 o 
   1  -2  18       91.91       83.47     12.44 o 
   2  -2  18      649.83      631.12     31.27 o 
   3  -2  18       10.68       23.36     14.16 o 
   4  -2  18       26.07       20.50     13.62 o 
   5  -2  18       10.63       36.40     16.10 o 
  -8  -1  18       41.23       51.62     18.24 o 
  -7  -1  18      174.39      179.24     27.52 o 
  -6  -1  18        2.59        3.41     11.26 o 
  -5  -1  18       55.06       71.63     17.89 o 
  -4  -1  18       77.81       70.01     17.28 o 
  -3  -1  18       39.13       40.21     14.14 o 
  -2  -1  18       43.20       36.55     12.93 o 
  -1  -1  18        0.63        0.09      5.82 o 
   0  -1  18      256.28      262.86     20.17 o 
   1  -1  18       45.89       44.45      9.69 o 
   2  -1  18       23.04       22.36     14.00 o 
   3  -1  18      162.70      142.47     24.85 o 
   4  -1  18        0.02        2.11     10.40 o 
   5  -1  18        8.89        9.45     15.07 o 
  -8   0  18      123.90      149.16     26.40 o 
  -7   0  18       46.56       65.91     17.60 o 
  -6   0  18       18.77       22.62     12.78 o 
  -5   0  18      111.25      103.13     21.08 o 
  -4   0  18      372.68      360.18     36.19 o 
  -3   0  18        7.12       12.91      9.15 o 
  -2   0  18       41.20       49.40     14.32 o 
  -1   0  18      104.01       55.55     45.98 o 
   0   0  18       17.48       15.20      8.55 o 
   1   0  18        1.28        7.57      7.40 o 
   2   0  18       93.59      122.19     23.58 o 
   3   0  18       29.38       18.37     12.32 o 
   4   0  18       41.57       64.24     18.26 o 
  -8   1  18       98.25      139.20     25.81 o 
  -7   1  18      107.04      147.83     25.10 o 
  -6   1  18       50.90       50.95     17.52 o 
  -5   1  18       10.17       30.63     13.92 o 
  -4   1  18       15.03       22.67     12.01 o 
  -3   1  18      220.66      223.02     28.27 o 
  -2   1  18      506.06      528.53     41.82 o 
  -1   1  18      827.58      839.26     34.52 o 
   0   1  18       29.87       30.18      9.51 o 
   1   1  18       24.74       39.48     14.94 o 
   2   1  18       53.65       61.47     19.92 o 
   3   1  18        2.21        5.47     12.64 o 
   4   1  18      175.66      190.97     29.91 o 
  -8   2  18       27.50       28.61     10.62 o 
  -7   2  18       44.68       50.07     11.21 o 
  -6   2  18      134.30      137.60     16.11 o 
  -5   2  18      147.05      135.90     24.70 o 
  -4   2  18      221.63      208.62     28.27 o 
  -3   2  18        0.37        0.85      9.07 o 
  -2   2  18      286.31      302.13     32.76 o 
  -1   2  18      273.01      264.87     29.52 o 
   0   2  18      229.11      246.25     20.02 o 
   1   2  18        7.50       10.70     12.81 o 
   2   2  18      106.86      117.56     22.04 o 
   3   2  18        0.88       -0.64     12.17 o 
  -8   3  18        0.39        5.68      8.06 o 
  -7   3  18        4.23        0.57      7.47 o 
  -6   3  18       71.82       86.34     13.80 o 
  -5   3  18        3.28       15.90      8.36 o 
  -4   3  18      140.37      135.50     16.32 o 
  -3   3  18      330.91      336.42     23.82 o 
  -2   3  18       35.57       43.06     10.49 o 
  -1   3  18      257.86      288.20     31.84 o 
   0   3  18       33.69       26.04     12.37 o 
   1   3  18       10.64       18.31     14.34 o 
   2   3  18        0.46       10.42     12.57 o 
  -8   4  18        3.27        5.01     12.84 o 
  -7   4  18       10.17       14.02      9.65 o 
  -6   4  18       24.41       21.33      9.26 o 
  -5   4  18        9.69       12.92      8.82 o 
  -4   4  18       68.79       75.97     13.01 o 
  -3   4  18      150.32      141.99     19.76 o 
  -2   4  18        0.02       11.76      7.51 o 
  -1   4  18        1.24        4.22      7.49 o 
   0   4  18       64.51       51.75     15.54 o 
   1   4  18       10.93        6.60     14.81 o 
  -7   5  18       97.52      101.40     16.57 o 
  -6   5  18      101.16      107.25     16.26 o 
  -5   5  18       75.63       75.57     13.87 o 
  -4   5  18        3.93        4.22      7.95 o 
  -3   5  18       16.40       14.12      9.15 o 
  -2   5  18      124.66      160.53     20.07 o 
  -1   5  18        6.41       23.20      9.71 o 
   0   5  18        0.06       21.73     14.60 o 
  -6   6  18        2.54       12.12     10.13 o 
  -5   6  18       58.26       59.67     13.95 o 
  -4   6  18       14.44       18.51      9.88 o 
  -3   6  18       39.29       63.09     13.63 o 
  -2   6  18        3.61       15.57      9.39 o 
  -2  -7  19        3.73       10.38      9.80 o 
  -1  -7  19        1.25        6.94      8.64 o 
   0  -7  19      105.04       76.45     19.46 o 
   1  -7  19        1.05       14.39     10.04 o 
   2  -7  19        1.51        6.87     12.44 o 
   3  -7  19       29.70       35.79     12.92 o 
  -4  -6  19        4.68        8.63     14.29 o 
  -3  -6  19        2.75       10.13     11.55 o 
  -2  -6  19       21.62       43.43     11.49 o 
  -1  -6  19       39.61       29.63     10.43 o 
   0  -6  19        0.73       11.08      8.89 o 
   1  -6  19        7.62       11.42      8.96 o 
   2  -6  19        4.23       12.94     11.93 o 
   3  -6  19       20.91       32.84     11.99 o 
   4  -6  19       12.46       11.73     15.72 o 
  -5  -5  19      106.05      117.07     24.87 o 
  -4  -5  19       11.31       22.75     12.36 o 
  -3  -5  19      247.84      261.70     33.87 o 
  -2  -5  19       11.32       22.82     13.51 o 
  -1  -5  19       28.29       29.80      9.92 o 
   0  -5  19       82.63       75.32     13.49 o 
   1  -5  19       16.14       19.22      8.54 o 
   2  -5  19      397.10      368.65     26.27 o 
   3  -5  19       10.04       26.91     14.45 o 
   4  -5  19       43.12       54.33     17.40 o 
  -6  -4  19        0.05        9.31     13.60 o 
  -5  -4  19       20.08       22.41     13.31 o 
  -4  -4  19        4.19        0.12      9.40 o 
  -3  -4  19        4.93       15.08     10.91 o 
  -2  -4  19       76.85       81.54     13.08 o 
  -1  -4  19       13.26       20.73      8.43 o 
   0  -4  19      380.05      390.01     26.06 o 
   1  -4  19       29.01       37.49     10.03 o 
   2  -4  19      185.25      213.65     19.72 o 
   3  -4  19       35.04       45.30     17.68 o 
   4  -4  19       41.31       43.48     17.06 o 
  -7  -3  19        4.36       17.75     13.79 o 
  -6  -3  19       30.95       21.05     13.02 o 
  -5  -3  19       47.90       60.05     17.76 o 
  -4  -3  19        4.93        4.09     10.04 o 
  -3  -3  19       98.69       84.76     19.93 o 
  -2  -3  19        0.12        5.97      8.97 o 
  -1  -3  19      124.01      126.52     15.21 o 
   0  -3  19       13.25       14.20      7.50 o 
   1  -3  19      198.49      206.12     22.24 o 
   2  -3  19       14.29       13.47      7.67 o 
   3  -3  19      275.23      341.99     37.93 o 
   4  -3  19        0.80       -5.29     13.43 o 
  -7  -2  19       33.65       39.12     16.07 o 
  -6  -2  19       29.60       46.93     15.37 o 
  -5  -2  19      179.96      200.89     28.60 o 
  -4  -2  19       57.32       67.78     18.39 o 
  -3  -2  19        8.09       16.88     11.30 o 
  -2  -2  19       61.65       64.86     16.83 o 
  -1  -2  19        5.46        6.80      7.45 o 
   0  -2  19      254.80      269.45     20.76 o 
   1  -2  19       30.67       25.94      9.45 o 
   2  -2  19      174.28      170.40     26.39 o 
   3  -2  19       11.97       25.31     15.00 o 
   4  -2  19      108.16      118.65     25.52 o 
  -8  -1  19        0.49        0.60     12.44 o 
  -7  -1  19       37.86       58.02     17.51 o 
  -6  -1  19       28.95       29.07     13.24 o 
  -5  -1  19      151.30      126.53     23.47 o 
  -4  -1  19       76.42       83.25     19.89 o 
  -3  -1  19        8.69       19.23     10.70 o 
  -2  -1  19      497.61      512.98     42.24 o 
  -1  -1  19      538.67      250.37    240.62 o 
   0  -1  19       18.78       22.96      8.34 o 
   1  -1  19       32.62       20.94      8.23 o 
   2  -1  19      177.54      185.72     28.68 o 
   3  -1  19       43.23       24.33     13.43 o 
   4  -1  19        1.73       14.98     15.06 o 
  -8   0  19       16.27       56.55     19.39 o 
  -7   0  19      131.42      122.04     24.29 o 
  -6   0  19      327.31      347.06     38.18 o 
  -5   0  19       13.57       11.36     11.45 o 
  -4   0  19      203.88      217.95     29.50 o 
  -3   0  19       22.57       24.80     13.09 o 
  -2   0  19      143.49      156.86     24.16 o 
  -1   0  19      199.04      231.37     27.70 o 
   0   0  19        4.76        1.51      7.32 o 
   1   0  19        2.49       17.24      8.34 o 
   2   0  19        0.05       18.22     14.70 o 
   3   0  19       38.41       38.99     14.76 o 
   4   0  19        0.00       10.73     14.51 o 
  -8   1  19      264.35      261.30     35.77 o 
  -7   1  19        2.89       28.47     14.22 o 
  -6   1  19       36.17       43.60     16.10 o 
  -5   1  19       16.30       16.28     13.12 o 
  -4   1  19      155.31      187.01     27.67 o 
  -3   1  19      134.49      110.02     21.38 o 
  -2   1  19       17.05       29.06     12.98 o 
  -1   1  19      166.99      135.19     22.20 o 
   0   1  19       87.97       97.10     13.66 o 
   1   1  19      122.01      127.62     22.51 o 
   2   1  19       39.33       39.09     16.82 o 
   3   1  19        0.04       14.93     15.19 o 
  -8   2  19       35.06       31.53     17.30 o 
  -7   2  19       49.95       59.67     18.30 o 
  -6   2  19       56.15       88.49     20.59 o 
  -5   2  19       48.10       42.73     17.66 o 
  -4   2  19        1.92       11.85     10.89 o 
  -3   2  19      101.60      118.78     22.70 o 
  -2   2  19       38.29       50.83     16.68 o 
  -1   2  19        5.29        1.73     10.03 o 
   0   2  19        3.08        1.65     10.51 o 
   2   2  19       39.26       67.06     18.86 o 
  -8   3  19       61.75       73.64     14.77 o 
  -7   3  19       72.33       81.56     20.98 o 
  -6   3  19       16.18       34.71     16.44 o 
  -5   3  19        4.79       17.62     12.63 o 
  -4   3  19        1.38        8.13     12.44 o 
  -3   3  19       43.94       22.89     15.14 o 
  -2   3  19       44.69       39.30     14.57 o 
  -1   3  19      155.12      154.63     24.99 o 
   1   3  19        5.60       -0.81     13.75 o 
  -7   4  19       11.40       23.51     11.13 o 
  -6   4  19       22.97       22.12     10.43 o 
  -5   4  19       62.99       59.68     12.87 o 
  -4   4  19       29.97       40.88     11.15 o 
  -3   4  19      227.56      254.00     22.24 o 
  -2   4  19       26.76       24.93     15.66 o 
  -1   4  19      197.27      214.79     29.48 o 
  -6   5  19       27.18       18.29     10.86 o 
  -5   5  19       42.79       45.06     12.62 o 
  -4   5  19       79.43       97.66     15.56 o 
  -3   5  19       27.67       36.71     11.28 o 
  -2   5  19       13.01       31.37     10.81 o 
  -1  -7  20        4.47        5.87      9.96 o 
   0  -7  20       83.38       88.00     15.26 o 
   1  -7  20        7.66       18.18      9.95 o 
  -3  -6  20       12.68       13.97     15.84 o 
  -2  -6  20        0.31        0.75      9.28 o 
  -1  -6  20       65.35       72.07     13.47 o 
   0  -6  20       48.68       64.31     13.09 o 
   1  -6  20       66.89       67.26     12.62 o 
   2  -6  20       17.58       25.83     14.90 o 
   3  -6  20       48.44       70.47     23.10 o 
  -4  -5  20       37.48       18.75     13.87 o 
  -3  -5  20       86.19       87.32     21.65 o 
  -2  -5  20       45.06       51.01     17.61 o 
  -1  -5  20      283.34      313.04     30.76 o 
   0  -5  20        0.01       10.59      7.81 o 
   1  -5  20      152.10      119.42     24.61 o 
   2  -5  20       39.50       30.99      9.85 o 
   3  -5  20       26.71       54.16     19.05 o 
  -5  -4  20        2.70       11.68     12.55 o 
  -4  -4  20      139.57      144.73     25.40 o 
  -3  -4  20        5.02        2.77     10.08 o 
  -2  -4  20      110.08       99.08     20.66 o 
  -1  -4  20       48.57       57.99     11.70 o 
   0  -4  20       81.62       80.95     13.84 o 
   1  -4  20        0.70       10.18      8.75 o 
   2  -4  20      148.55      142.67     17.01 o 
   3  -4  20       30.05       41.58     15.84 o 
  -6  -3  20      181.49      235.31     33.61 o 
  -5  -3  20        0.18        1.36     10.38 o 
  -4  -3  20      151.53      188.73     29.60 o 
  -3  -3  20       17.75       29.01     13.97 o 
  -2  -3  20      325.08      285.85     33.92 o 
  -1  -3  20        6.24        9.26      7.78 o 
   0  -3  20       57.38       64.56     11.76 o 
   1  -3  20      120.26      128.49     16.26 o 
   2  -3  20       17.20       11.66     12.44 o 
   3  -3  20       73.57       67.89     20.31 o 
   4  -3  20       31.07       45.90     19.43 o 
  -7  -2  20       36.42       60.57     22.27 o 
  -6  -2  20        6.44        7.63     11.42 o 
  -5  -2  20        1.65       13.32     11.18 o 
  -4  -2  20      166.76      173.04     27.36 o 
  -3  -2  20       35.18       31.21     13.67 o 
  -2  -2  20      142.49      154.63     24.58 o 
  -1  -2  20       12.13       23.54      8.75 o 
   0  -2  20       28.26       39.10      9.99 o 
   1  -2  20        7.12       11.90      7.62 o 
   2  -2  20       22.04       32.55     15.65 o 
   3  -2  20        5.53       12.35     12.90 o 
  -7  -1  20       31.47       44.09     17.65 o 
  -6  -1  20        0.80       -7.64     10.98 o 
  -5  -1  20       21.00       22.00     12.70 o 
  -4  -1  20        0.18       -3.20      9.61 o 
  -3  -1  20      213.54      237.28     31.04 o 
  -2  -1  20      141.02      134.88     23.30 o 
  -1  -1  20        2.66       -5.17      9.24 o 
   0  -1  20       81.80       93.47     13.32 o 
   1  -1  20       14.25       21.94      8.97 o 
   2  -1  20       13.35       -3.96     12.57 o 
   3  -1  20       49.07       50.54     18.90 o 
  -7   0  20       23.46       18.88     14.18 o 
  -6   0  20       20.96       26.45     14.05 o 
  -5   0  20        0.12        6.14     11.45 o 
  -4   0  20       33.88       39.89     15.30 o 
  -3   0  20       25.86       29.17     12.65 o 
  -2   0  20       75.26       73.55     18.02 o 
  -1   0  20        1.79       -1.46      8.22 o 
   0   0  20        3.21      309.54    283.36 o 
   1   0  20      114.07      140.81     24.23 o 
   2   0  20        0.33       14.88     14.79 o 
   3   0  20       11.45       17.36     14.50 o 
  -7   1  20       22.07       19.94     14.77 o 
  -6   1  20       21.36       21.09     13.73 o 
  -5   1  20        5.68        2.68     12.97 o 
  -4   1  20       32.56       37.19     15.57 o 
  -3   1  20       14.72       11.99     12.35 o 
  -2   1  20       76.16       89.13     20.20 o 
  -1   1  20       68.81       68.38     16.60 o 
   0   1  20      123.18      132.23     21.78 o 
   2   1  20      205.83      221.34     30.63 o 
  -7   2  20        7.64        4.55     15.21 o 
  -6   2  20      257.88      259.48     36.16 o 
  -5   2  20      139.03      165.87     28.11 o 
  -4   2  20       98.93      123.85     24.39 o 
  -3   2  20      172.57      179.04     28.23 o 
  -2   2  20      253.21      270.26     32.90 o 
  -1   2  20        0.55        7.36     10.58 o 
   1   2  20       55.97       77.22     20.91 o 
  -7   3  20        7.38        0.00     17.08 o 
  -6   3  20       72.40       74.02     23.01 o 
  -5   3  20       24.01       29.87     15.68 o 
  -4   3  20      166.48      197.44     30.32 o 
  -3   3  20      340.13      381.31     40.50 o 
  -2   3  20      650.08      630.93     50.27 o 
  -1   3  20      117.67      113.66     22.41 o 
  -6   4  20      113.70      129.49     29.76 o 
  -5   4  20      173.94      209.35     32.68 o 
  -4   4  20      132.98      126.94     26.43 o 
  -3   4  20       30.02       33.68     17.01 o 
  -2   4  20        1.19       12.39     11.75 o 
  -1  -6  21        0.43        1.84     10.57 o 
   0  -6  21        0.12       10.76      9.41 o 
   1  -6  21        1.42        5.46      9.23 o 
  -3  -5  21        3.80        6.46     16.70 o 
  -2  -5  21        1.11        3.75     12.05 o 
  -1  -5  21        0.01        6.66      8.97 o 
   0  -5  21        9.55       16.65     12.43 o 
   1  -5  21        0.00        5.08      8.35 o 
   2  -5  21       45.76       30.92     11.49 o 
  -4  -4  21       75.54       58.54     21.04 o 
  -3  -4  21       34.39       17.21     13.05 o 
  -2  -4  21        1.95        2.68     10.15 o 
  -1  -4  21        2.62       -5.96     10.44 o 
   0  -4  21       69.20       68.62     18.27 o 
   1  -4  21       56.71       75.30     13.13 o 
   2  -4  21      126.52      150.92     26.98 o 
  -5  -3  21      115.93       87.49     22.71 o 
  -4  -3  21       18.35       18.78     15.14 o 
  -3  -3  21       23.60       24.03     13.85 o 
  -2  -3  21      110.67       90.58     20.29 o 
  -1  -3  21       18.42       28.12     14.17 o 
   0  -3  21        5.26       15.70      9.63 o 
   1  -3  21       92.08       93.64     14.11 o 
   2  -3  21       73.01       89.02     21.76 o 
  -6  -2  21        7.88       16.39     16.98 o 
  -5  -2  21       44.72       47.72     17.43 o 
  -4  -2  21       45.98       18.91     13.41 o 
  -3  -2  21      196.55      200.80     30.32 o 
  -2  -2  21       82.32       73.81     18.95 o 
  -1  -2  21      309.57      359.30     37.50 o 
   0  -2  21        4.13       -2.07      7.95 o 
   1  -2  21       31.69       62.23     11.38 o 
   2  -2  21       52.19       66.19     19.12 o 
  -6  -1  21       66.81       81.46     22.94 o 
  -5  -1  21      112.03      139.32     25.67 o 
  -4  -1  21       25.56       29.40     14.04 o 
  -3  -1  21       29.57       29.12     14.48 o 
  -2  -1  21      168.12      157.56     25.94 o 
  -1  -1  21       18.26       18.17     11.97 o 
   0  -1  21       99.90      128.36     16.21 o 
   1  -1  21        5.41       14.78     13.79 o 
   2  -1  21       84.21      149.80     26.60 o 
  -6   0  21       25.10       28.77     17.37 o 
  -5   0  21      159.03      163.55     28.00 o 
  -4   0  21      313.07      354.89     39.55 o 
  -3   0  21       62.30       62.02     17.63 o 
  -2   0  21      730.81      769.60     54.72 o 
  -1   0  21       45.24       50.69     16.48 o 
   0   0  21      189.08      209.01     28.10 o 
   1   0  21      233.82      302.17     35.05 o 
   2   0  21      112.78      138.82     25.46 o 
  -6   1  21      631.77      673.21     57.43 o 
  -5   1  21      162.29      170.63     29.31 o 
  -4   1  21      212.32      181.29     28.96 o 
  -3   1  21      405.51      455.84     43.63 o 
  -2   1  21       69.16       76.25     19.56 o 
  -1   1  21      177.99      196.93     28.49 o 
   1   1  21      149.29      166.62     27.21 o 
  -6   2  21        3.60        7.30     15.31 o 
  -5   2  21      433.28      444.20     45.76 o 
  -4   2  21       65.29      102.79     22.93 o 
  -3   2  21      698.80      683.51     53.96 o 
  -2   2  21       85.06      131.40     25.05 o 
  -1   2  21       26.16       22.20     12.93 o 
  -5   3  21        0.07       -0.76     17.27 o 
  -4   3  21      100.49       99.72     23.69 o 
  -3   3  21       11.94       18.01     14.35 o 
  -2   3  21       33.11       37.67     16.64 o 
  -1   3  21       32.17       54.22     19.76 o 
  -3  -4  22      107.04      146.42     29.45 o 
  -2  -4  22       61.88       58.24     19.41 o 
  -1  -4  22      111.10      117.97     23.84 o 
   0  -4  22       61.37       61.38     12.78 o 
   1  -4  22       80.92       79.79     20.76 o 
  -4  -3  22      326.34      308.59     40.28 o 
  -3  -3  22       51.75       42.80     17.97 o 
  -2  -3  22       63.36       85.80     20.94 o 
  -1  -3  22       13.68       28.16     14.89 o 
   0  -3  22      124.17      145.93     18.24 o 
   1  -3  22       92.96      100.97     22.86 o 
  -5  -2  22        4.06        8.51     15.96 o 
  -4  -2  22       50.19       66.61     21.48 o 
  -3  -2  22       58.11       63.59     19.89 o 
  -2  -2  22      323.20      285.48     34.82 o 
  -1  -2  22       94.97       98.42     20.50 o 
   0  -2  22       12.77        7.67     11.94 o 
   1  -2  22      132.10      157.89     26.08 o 
  -5  -1  22       31.85       49.09     20.89 o 
  -4  -1  22       13.45        3.79     11.67 o 
  -3  -1  22       55.98       53.04     17.48 o 
  -2  -1  22        6.42       19.32     14.75 o 
  -1  -1  22        6.07       13.21     11.73 o 
   0  -1  22       15.92       21.50     13.38 o 
   1  -1  22       15.88       33.87     16.74 o 
  -5   0  22       20.85       38.15     21.03 o 
  -4   0  22      107.19      108.78     23.40 o 
  -3   0  22       87.67       92.51     22.28 o 
  -2   0  22       17.86       23.12     13.08 o 
  -1   0  22       24.57       31.24     13.81 o 
  -5   1  22        0.60        0.70     17.58 o 
  -4   1  22       17.50       13.51     13.59 o 
  -3   1  22       17.94       17.95     12.94 o 
  -2   1  22       47.02       54.99     18.48 o 
  -1   1  22       21.00       21.31     14.68 o 
  -4   2  22       11.37       27.91     19.78 o 
  -3   2  22       30.94       31.81     18.10 o 
  -2   2  22       94.01       91.64     21.50 o 
  -2  -2  23       11.15       15.76     14.85 o 
  -1  -2  23        1.36        8.02     14.64 o 
  -3  -1  23       19.08       28.17     18.81 o 
  -2  -1  23       68.67       71.54     19.44 o 
                                                 
